# Supplementary material for: Structural determination of an antibody that specifically recognizes polyethylene glycol with a terminal methoxy group
Source: Commun Chem. 2022 Aug 1;5:88. doi: 10.1038/s42004-022-00709-0 (PMC9340711; doi:10.1038/s42004-022-00709-0)
Supplement: Supplementary file 4 — Supplementary Data 1 [file 42004_2022_709_MOESM4_ESM.txt]

CRYST1   63.994  112.285  158.730  90.00  90.58  90.00 P 1 21 1      1
HETATM    1  CAB DRG C   1       2.694 -21.029  59.342  1.00 43.42           C  
HETATM    2  CAC DRG C   1       1.923 -22.330  59.157  1.00 42.68           C  
HETATM    3  CAE DRG C   1      -0.471 -22.541  59.220  1.00 43.89           C  
HETATM    4  CAF DRG C   1      -1.698 -21.759  58.788  1.00 44.05           C  
HETATM    5  CAH DRG C   1      -2.158 -20.852  61.045  1.00 46.67           C  
HETATM    6  CAI DRG C   1      -3.050 -19.692  61.445  1.00 46.76           C  
HETATM    7  CAK DRG C   1      -2.177 -17.400  61.673  1.00 42.10           C  
HETATM    8  CAL DRG C   1      -3.362 -16.487  61.558  1.00 41.60           C  
HETATM    9  CAN DRG C   1      -4.368 -15.228  59.877  1.00 40.15           C  
HETATM   10  CAO DRG C   1      -3.983 -14.360  58.729  1.00 41.33           C  
HETATM   11  CAQ DRG C   1      -3.997 -14.103  56.590  1.00 40.05           C  
HETATM   12  CAR DRG C   1      -4.828 -13.930  55.375  1.00 39.09           C  
HETATM   13  CAT DRG C   1      -3.712 -11.740  55.134  1.00 38.69           C  
HETATM   14  OAA DRG C   1       3.423 -21.106  60.596  1.00 43.51           O  
HETATM   15  OAD DRG C   1       0.670 -21.950  58.576  1.00 43.31           O  
HETATM   16  OAG DRG C   1      -1.811 -20.636  59.662  1.00 48.35           O  
HETATM   17  OAJ DRG C   1      -2.492 -18.532  60.835  1.00 46.47           O  
HETATM   18  OAM DRG C   1      -3.102 -15.626  60.441  1.00 38.82           O  
HETATM   19  OAP DRG C   1      -4.774 -14.731  57.616  1.00 39.72           O  
HETATM   20  OAS DRG C   1      -4.020 -13.046  54.601  1.00 39.27           O  
HETATM   21  CAB DRG F   1      22.743 -30.265  22.241  1.00 35.60           C  
HETATM   22  CAC DRG F   1      23.862 -29.512  21.567  1.00 35.63           C  
HETATM   23  CAE DRG F   1      26.235 -28.948  21.738  1.00 32.14           C  
HETATM   24  CAF DRG F   1      26.252 -29.101  20.230  1.00 34.16           C  
HETATM   25  CAH DRG F   1      27.863 -28.529  18.394  1.00 32.97           C  
HETATM   26  CAI DRG F   1      26.634 -28.432  17.493  1.00 33.10           C  
HETATM   27  CAK DRG F   1      25.794 -26.666  16.142  1.00 32.96           C  
HETATM   28  CAL DRG F   1      25.100 -25.342  16.371  1.00 33.85           C  
HETATM   29  CAN DRG F   1      25.686 -23.030  16.285  1.00 35.98           C  
HETATM   30  CAO DRG F   1      25.237 -22.372  17.565  1.00 35.23           C  
HETATM   31  CAQ DRG F   1      26.211 -21.152  19.379  1.00 33.16           C  
HETATM   32  CAR DRG F   1      25.860 -19.754  18.941  1.00 32.45           C  
HETATM   33  CAT DRG F   1      23.985 -18.365  18.941  1.00 33.81           C  
HETATM   34  OAA DRG F   1      21.788 -30.641  21.212  1.00 37.64           O  
HETATM   35  OAD DRG F   1      25.093 -29.715  22.254  1.00 34.02           O  
HETATM   36  OAG DRG F   1      27.511 -28.612  19.802  1.00 33.65           O  
HETATM   37  OAJ DRG F   1      26.341 -27.048  17.419  1.00 31.92           O  
HETATM   38  OAM DRG F   1      26.112 -24.372  16.621  1.00 34.01           O  
HETATM   39  OAP DRG F   1      26.421 -21.937  18.179  1.00 33.89           O  
HETATM   40  OAS DRG F   1      24.465 -19.702  19.099  1.00 32.70           O  
HETATM   41  CAB DRG I   1      35.113  71.875  20.278  1.00 38.79           C  
HETATM   42  CAC DRG I   1      34.111  73.012  20.144  1.00 38.43           C  
HETATM   43  CAE DRG I   1      31.704  73.235  20.459  1.00 37.07           C  
HETATM   44  CAF DRG I   1      30.577  72.211  20.417  1.00 38.19           C  
HETATM   45  CAH DRG I   1      29.147  71.166  18.762  1.00 38.92           C  
HETATM   46  CAI DRG I   1      29.422  70.445  17.458  1.00 38.91           C  
HETATM   47  CAK DRG I   1      29.379  67.960  17.368  1.00 36.96           C  
HETATM   48  CAL DRG I   1      29.761  66.836  18.320  1.00 37.67           C  
HETATM   49  CAN DRG I   1      28.813  65.326  19.865  1.00 39.17           C  
HETATM   50  CAO DRG I   1      28.594  65.776  21.280  1.00 39.30           C  
HETATM   51  CAQ DRG I   1      27.383  65.381  23.192  1.00 35.19           C  
HETATM   52  CAR DRG I   1      27.494  63.963  23.680  1.00 35.50           C  
HETATM   53  CAT DRG I   1      28.918  62.334  24.315  1.00 34.19           C  
HETATM   54  OAA DRG I   1      35.950  71.841  19.097  1.00 38.63           O  
HETATM   55  OAD DRG I   1      32.928  72.552  20.803  1.00 39.77           O  
HETATM   56  OAG DRG I   1      30.257  72.030  19.046  1.00 41.44           O  
HETATM   57  OAJ DRG I   1      29.947  69.176  17.909  1.00 38.63           O  
HETATM   58  OAM DRG I   1      28.570  66.452  19.019  1.00 37.73           O  
HETATM   59  OAP DRG I   1      27.415  65.217  21.768  1.00 38.46           O  
HETATM   60  OAS DRG I   1      28.816  63.735  24.062  1.00 34.57           O  
HETATM   61  CAB DRG L   1      54.428  81.194  56.997  1.00 38.18           C  
HETATM   62  CAC DRG L   1      55.412  80.439  57.860  1.00 38.69           C  
HETATM   63  CAE DRG L   1      57.748  80.318  57.910  1.00 38.92           C  
HETATM   64  CAF DRG L   1      58.052  78.994  58.616  1.00 40.51           C  
HETATM   65  CAH DRG L   1      58.137  79.748  60.990  1.00 42.61           C  
HETATM   66  CAI DRG L   1      58.563  78.751  62.046  1.00 42.90           C  
HETATM   67  CAK DRG L   1      57.345  77.165  63.364  1.00 41.45           C  
HETATM   68  CAL DRG L   1      56.589  75.897  63.022  1.00 40.64           C  
HETATM   69  CAN DRG L   1      57.172  73.591  63.195  1.00 41.08           C  
HETATM   70  CAO DRG L   1      56.675  72.919  61.956  1.00 40.03           C  
HETATM   71  CAQ DRG L   1      57.597  71.771  60.098  1.00 37.77           C  
HETATM   72  CAR DRG L   1      57.215  70.385  60.576  1.00 37.48           C  
HETATM   73  CAT DRG L   1      55.281  69.035  60.610  1.00 37.72           C  
HETATM   74  OAA DRG L   1      53.231  81.368  57.808  1.00 37.43           O  
HETATM   75  OAD DRG L   1      56.573  80.168  57.075  1.00 37.52           O  
HETATM   76  OAG DRG L   1      58.819  79.351  59.776  1.00 41.55           O  
HETATM   77  OAJ DRG L   1      57.456  77.871  62.116  1.00 41.95           O  
HETATM   78  OAM DRG L   1      57.607  74.913  62.795  1.00 39.75           O  
HETATM   79  OAP DRG L   1      57.851  72.590  61.255  1.00 38.03           O  
HETATM   80  OAS DRG L   1      55.797  70.360  60.480  1.00 38.08           O  
HETATM   81  O   HOH M   2      20.140  -0.536  19.646  1.00 24.14           O  
HETATM   82  O   HOH M   3       4.741  26.190  41.021  1.00 17.99           O  
HETATM   83  O   HOH M   4      34.061  50.778   4.422  1.00 15.95           O  
HETATM   84  O   HOH M   5      34.434  48.172  40.708  1.00 15.76           O  
HETATM   85  O   HOH M   6      56.921  60.062  91.045  1.00 31.20           O  
HETATM   86  O   HOH M   7      12.027  21.455  58.364  1.00 19.32           O  
HETATM   87  O   HOH M   8      22.955  24.298  45.407  1.00 29.04           O  
HETATM   88  O   HOH M   9      38.591  19.931  27.402  1.00 21.07           O  
HETATM   89  O   HOH M  10       6.649  30.842  51.676  1.00 20.37           O  
HETATM   90  O   HOH M  11      35.745  37.035  24.895  1.00 24.60           O  
HETATM   91  O   HOH M  12      34.405  58.330  19.130  1.00 16.42           O  
HETATM   92  O   HOH M  13      52.302  51.041  59.600  1.00 25.48           O  
HETATM   93  O   HOH M  14       4.675  26.912  38.552  1.00 12.91           O  
HETATM   94  O   HOH M  15      45.419  37.751  50.587  1.00 21.70           O  
HETATM   95  O   HOH M  16      29.543  40.778  48.986  1.00 20.93           O  
HETATM   96  O   HOH M  17      17.492  25.848  48.001  1.00 19.54           O  
HETATM   97  O   HOH M  18      47.520  64.376  70.518  1.00 24.43           O  
HETATM   98  O   HOH M  19       2.523  33.634  51.668  1.00 15.32           O  
HETATM   99  O   HOH M  20     -12.441  29.964  45.256  1.00 13.77           O  
HETATM  100  O   HOH M  21      25.586  27.349  39.245  1.00 20.52           O  
HETATM  101  O   HOH M  22      34.596  23.001  36.962  1.00 16.71           O  
HETATM  102  O   HOH M  23       6.525  29.409  43.014  1.00 23.68           O  
HETATM  103  O   HOH M  24      20.229 -22.233  35.884  1.00 27.29           O  
HETATM  104  O   HOH M  25      44.193  39.363  52.846  1.00 14.51           O  
HETATM  105  O   HOH M  26      31.478  32.157  19.529  1.00 17.11           O  
HETATM  106  O   HOH M  27      -1.462  17.378  45.582  1.00 23.09           O  
HETATM  107  O   HOH M  28      -7.557  14.760  50.003  1.00 23.55           O  
HETATM  108  O   HOH M  29      47.842  67.311  78.045  1.00 28.27           O  
HETATM  109  O   HOH M  30      20.333  33.589  16.754  1.00 20.11           O  
HETATM  110  O   HOH M  31      49.782  24.811  31.007  1.00 20.52           O  
HETATM  111  O   HOH M  32      19.449  20.756  33.479  1.00 18.15           O  
HETATM  112  O   HOH M  33      -6.481  23.307  39.703  1.00 15.83           O  
HETATM  113  O   HOH M  34      19.268  16.059  47.207  1.00 21.87           O  
HETATM  114  O   HOH M  35      -0.239  38.451  51.693  1.00 20.86           O  
HETATM  115  O   HOH M  36      15.353  10.055  34.470  1.00 19.66           O  
HETATM  116  O   HOH M  37      -4.832   9.928  31.537  1.00 26.24           O  
HETATM  117  O   HOH M  38      15.151 -11.305   1.896  1.00 25.35           O  
HETATM  118  O   HOH M  39      31.702  24.566  16.813  1.00 30.99           O  
HETATM  119  O   HOH M  40      28.896  -9.095  13.988  1.00 19.77           O  
HETATM  120  O   HOH M  41      -6.818   2.050  42.693  1.00 27.67           O  
HETATM  121  O   HOH M  42      36.625  23.878  40.303  1.00 14.85           O  
HETATM  122  O   HOH M  43      34.512  17.233  24.376  1.00 19.36           O  
HETATM  123  O   HOH M  44      19.393  25.594  28.311  1.00 31.71           O  
HETATM  124  O   HOH M  45      35.334   9.818  33.318  1.00 24.05           O  
HETATM  125  O   HOH M  46       9.143  -2.209   3.073  1.00 32.57           O  
HETATM  126  O   HOH M  47      38.602  40.306  30.745  1.00 20.34           O  
HETATM  127  O   HOH M  48      46.639  34.040  19.917  1.00 24.00           O  
HETATM  128  O   HOH M  49       2.524  33.596  54.471  1.00 20.45           O  
HETATM  129  O   HOH M  50      43.719  40.147  33.910  1.00 16.13           O  
HETATM  130  O   HOH M  51      32.342  48.252  12.617  1.00 21.38           O  
HETATM  131  O   HOH M  52      53.513  58.451  69.324  1.00 19.61           O  
HETATM  132  O   HOH M  53       7.249   6.221  40.727  1.00 16.31           O  
HETATM  133  O   HOH M  54      52.908  83.436  48.059  1.00 34.77           O  
HETATM  134  O   HOH M  55      30.659  38.756  24.370  1.00 20.71           O  
HETATM  135  O   HOH M  56      47.366  40.766  44.635  1.00 26.35           O  
HETATM  136  O   HOH M  57      12.657  13.579  52.577  1.00 17.69           O  
HETATM  137  O   HOH M  58      44.055  29.241  20.708  1.00 29.07           O  
HETATM  138  O   HOH M  59     -12.487  25.297  50.566  1.00 28.55           O  
HETATM  139  O   HOH M  60       3.684  13.789  54.121  1.00 25.49           O  
HETATM  140  O   HOH M  61      12.164  11.379  26.175  1.00 22.67           O  
HETATM  141  O   HOH M  62      -4.560 -28.810  52.532  1.00 24.31           O  
HETATM  142  O   HOH M  63      14.448  -9.448  14.777  1.00 29.38           O  
HETATM  143  O   HOH M  64       2.139  -7.492  60.235  1.00 25.24           O  
HETATM  144  O   HOH M  65      20.031  18.416  18.933  1.00 21.10           O  
HETATM  145  O   HOH M  66      11.706  10.584  45.028  1.00 17.69           O  
HETATM  146  O   HOH M  67      37.522  51.467  58.407  1.00 17.74           O  
HETATM  147  O   HOH M  68      38.207  38.838  49.789  1.00 21.22           O  
HETATM  148  O   HOH M  69       5.877  -0.892  20.828  1.00 15.71           O  
HETATM  149  O   HOH M  70      35.318 -11.456  15.147  1.00 25.33           O  
HETATM  150  O   HOH M  71      51.190  34.784  31.791  1.00 21.17           O  
HETATM  151  O   HOH M  72      23.120  27.626  40.626  1.00 23.16           O  
HETATM  152  O   HOH M  73      18.909  25.648  17.877  1.00 20.07           O  
HETATM  153  O   HOH M  74      22.284  -7.654  10.000  1.00 23.09           O  
HETATM  154  O   HOH M  75       6.782  10.377  48.170  1.00 25.28           O  
HETATM  155  O   HOH M  76       1.055  11.639  47.930  1.00 26.67           O  
HETATM  156  O   HOH M  78      57.209  55.822  61.475  1.00 22.53           O  
HETATM  157  O   HOH M  79      -8.211  39.611  44.093  1.00 22.44           O  
HETATM  158  O   HOH M  80      31.189  34.667  20.603  1.00 22.63           O  
HETATM  159  O   HOH M  81      -0.523  18.621  59.525  1.00 20.24           O  
HETATM  160  O   HOH M  82      42.540  31.554  43.696  1.00 25.72           O  
HETATM  161  O   HOH M  83      13.372  12.862  28.668  1.00 23.27           O  
HETATM  162  O   HOH M  84      13.963  11.586  32.037  1.00 19.09           O  
HETATM  163  O   HOH M  85      31.983  12.536  27.129  1.00 26.45           O  
HETATM  164  O   HOH M  86      25.695  -5.045  17.997  1.00 22.01           O  
HETATM  165  O   HOH M  87      20.393   4.253  25.019  1.00 26.15           O  
HETATM  166  O   HOH M  88      16.262 -13.748   8.581  1.00 23.68           O  
HETATM  167  O   HOH M  89     -11.881  32.409  59.998  1.00 18.58           O  
HETATM  168  O   HOH M  90      38.496  21.302  35.973  1.00 24.49           O  
HETATM  169  O   HOH M  91      -2.302   9.794  29.940  1.00 21.70           O  
HETATM  170  O   HOH M  92      27.105  32.118   6.590  1.00 31.28           O  
HETATM  171  O   HOH M  93      -0.589  -4.590   8.073  1.00 23.80           O  
HETATM  172  O   HOH M  94      27.716  22.483  11.941  1.00 26.26           O  
HETATM  173  O   HOH M  95      33.684  51.753  13.410  1.00 31.41           O  
HETATM  174  O   HOH M  96      -5.145  18.527  72.332  1.00 30.05           O  
HETATM  175  O   HOH M  97      23.837  11.155  34.610  1.00 22.46           O  
HETATM  176  O   HOH M  98      45.635  32.661  62.407  1.00 28.83           O  
HETATM  177  O   HOH M  99      37.411 -16.894  21.106  1.00 26.19           O  
HETATM  178  O   HOH M 100       2.710   2.317  38.350  1.00 24.88           O  
HETATM  179  O   HOH M 101      -2.693  20.640  39.500  1.00 21.53           O  
HETATM  180  O   HOH M 102      -9.753  23.988  71.425  1.00 22.71           O  
HETATM  181  O   HOH M 104      23.917  20.060  45.913  1.00 23.45           O  
HETATM  182  O   HOH M 105      28.607  31.955  45.959  1.00 19.68           O  
HETATM  183  O   HOH M 106       8.042  -8.189  27.088  1.00 36.47           O  
HETATM  184  O   HOH M 107      23.373  30.632  42.226  1.00 31.73           O  
HETATM  185  O   HOH M 108     -11.580  17.406  62.203  1.00 24.60           O  
HETATM  186  O   HOH M 109      19.926  54.079  47.238  1.00 27.45           O  
HETATM  187  O   HOH M 110      17.264  26.897  16.359  1.00 28.55           O  
HETATM  188  O   HOH M 111      22.078 -26.912  21.939  1.00 20.88           O  
HETATM  189  O   HOH M 112      34.445  17.061  27.250  1.00 17.94           O  
HETATM  190  O   HOH M 113     -12.457  31.635  53.114  1.00 14.45           O  
HETATM  191  O   HOH M 114      24.661  49.174  23.970  1.00 21.72           O  
HETATM  192  O   HOH M 115      30.296  33.513  33.461  1.00 23.75           O  
HETATM  193  O   HOH M 116      47.422  37.811  37.157  1.00 27.76           O  
HETATM  194  O   HOH M 117      39.111  44.361  38.379  1.00 19.67           O  
HETATM  195  O   HOH M 118     -13.062  24.015  41.648  1.00 18.77           O  
HETATM  196  O   HOH M 119      34.007  69.720  22.481  1.00 21.30           O  
HETATM  197  O   HOH M 120      14.333  16.694  59.003  1.00 24.08           O  
HETATM  198  O   HOH M 121       7.147 -10.076  38.294  1.00 28.09           O  
HETATM  199  O   HOH M 122      24.278   2.787  22.742  1.00 33.89           O  
HETATM  200  O   HOH M 123      23.927   0.225  21.917  1.00 20.62           O  
HETATM  201  O   HOH M 124      23.293  23.929  51.866  1.00 31.90           O  
HETATM  202  O   HOH M 125      -1.050  32.571  58.389  1.00 26.61           O  
HETATM  203  O   HOH M 126       5.316  21.707  57.993  1.00 22.86           O  
HETATM  204  O   HOH M 127      10.278  16.881  34.232  1.00 26.83           O  
HETATM  205  O   HOH M 128      35.490  73.686  36.711  1.00 30.59           O  
HETATM  206  O   HOH M 129      18.574   8.186  25.452  1.00 31.41           O  
HETATM  207  O   HOH M 130      -8.529  38.461  55.142  1.00 24.86           O  
HETATM  208  O   HOH M 131      12.610   1.626  13.132  1.00 39.12           O  
HETATM  209  O   HOH M 132      19.978  55.039  25.352  1.00 23.32           O  
HETATM  210  O   HOH M 133      39.076  60.762  40.898  1.00 27.59           O  
HETATM  211  O   HOH M 134      38.267  75.808  29.006  1.00 25.65           O  
HETATM  212  O   HOH M 135      23.229  25.914  42.866  1.00 24.34           O  
HETATM  213  O   HOH M 136      -8.873  20.006  36.839  1.00 31.46           O  
HETATM  214  O   HOH M 137      18.945  -4.088  16.407  1.00 25.01           O  
HETATM  215  O   HOH M 138      37.446  28.998  21.018  1.00 21.30           O  
HETATM  216  O   HOH M 139      18.189   0.925   2.444  1.00 29.37           O  
HETATM  217  O   HOH M 140      20.846   8.082  29.111  1.00 20.14           O  
HETATM  218  O   HOH M 141      61.989  62.630  60.709  1.00 22.68           O  
HETATM  219  O   HOH M 142      60.125  59.882  65.469  1.00 24.70           O  
HETATM  220  O   HOH M 143      -3.746   2.929  24.322  1.00 29.63           O  
HETATM  221  O   HOH M 144      -6.924  19.413  33.779  1.00 30.46           O  
HETATM  222  O   HOH M 145      -9.214  28.752  34.835  1.00 23.18           O  
HETATM  223  O   HOH M 146      31.794  43.893  16.573  1.00 21.01           O  
HETATM  224  O   HOH M 147      17.451  28.284  50.546  1.00 24.55           O  
HETATM  225  O   HOH M 148      19.781  -3.782  13.505  1.00 28.35           O  
HETATM  226  O   HOH M 149      -7.044   5.622  32.960  1.00 31.39           O  
HETATM  227  O   HOH M 150      28.388  44.175  53.828  1.00 28.55           O  
HETATM  228  O   HOH M 151      52.389  46.327  54.211  1.00 23.97           O  
HETATM  229  O   HOH M 152      28.484  -3.837  26.743  1.00 24.40           O  
HETATM  230  O   HOH M 153      34.558  39.095  18.798  1.00 26.65           O  
HETATM  231  O   HOH M 154      10.421   0.944  11.397  1.00 23.12           O  
HETATM  232  O   HOH M 155      44.567  36.996  26.375  1.00 23.15           O  
HETATM  233  O   HOH M 156      16.742  -1.379  37.987  1.00 35.19           O  
HETATM  234  O   HOH M 157      48.433  27.506  21.647  1.00 26.05           O  
HETATM  235  O   HOH M 158      46.021  39.064  47.070  1.00 17.03           O  
HETATM  236  O   HOH M 159      16.924 -16.673   1.066  1.00 29.60           O  
HETATM  237  O   HOH M 160      18.793  18.795  54.829  1.00 24.98           O  
HETATM  238  O   HOH M 161      18.136  31.350  18.101  1.00 30.02           O  
HETATM  239  O   HOH M 162      30.867  18.307  20.592  1.00 20.88           O  
HETATM  240  O   HOH M 163      14.999   3.444  21.712  1.00 28.54           O  
HETATM  241  O   HOH M 164      27.734  30.004  33.889  1.00 33.38           O  
HETATM  242  O   HOH M 165      58.750  66.191  90.743  1.00 15.82           O  
HETATM  243  O   HOH M 166       0.267   0.334  58.731  1.00 23.82           O  
HETATM  244  O   HOH M 167      54.801  26.405  33.781  1.00 36.33           O  
HETATM  245  O   HOH M 168      33.621  27.313  45.479  1.00 21.63           O  
HETATM  246  O   HOH M 169      -6.516  -2.168  -1.007  1.00 30.87           O  
HETATM  247  O   HOH M 170      52.821  42.603  50.032  1.00 22.12           O  
HETATM  248  O   HOH M 171     -10.863  19.514  45.137  1.00 21.77           O  
HETATM  249  O   HOH M 172      11.219  13.837  61.021  1.00 35.06           O  
HETATM  250  O   HOH M 173      23.381  12.315  23.874  1.00 28.58           O  
HETATM  251  O   HOH M 174     -11.766  27.784  42.144  1.00 21.10           O  
HETATM  252  O   HOH M 175      24.924  31.295  45.321  1.00 29.19           O  
HETATM  253  O   HOH M 176      29.254  45.037  40.674  1.00 32.44           O  
HETATM  254  O   HOH M 177      -0.081   2.620  66.457  1.00 23.93           O  
HETATM  255  O   HOH M 178      32.673 -16.639  30.821  1.00 28.99           O  
HETATM  256  O   HOH M 179       7.747  -2.259   5.455  1.00 26.29           O  
HETATM  257  O   HOH M 180      63.276  73.526  73.657  1.00 22.93           O  
HETATM  258  O   HOH M 181     -11.087 -10.451  68.401  1.00 23.62           O  
HETATM  259  O   HOH M 182      22.221  25.636  31.694  1.00 25.75           O  
HETATM  260  O   HOH M 183       3.071 -23.050  42.560  1.00 30.29           O  
HETATM  261  O   HOH M 184      27.237  60.517   6.159  1.00 23.86           O  
HETATM  262  O   HOH M 185      30.445 -25.523  20.658  1.00 26.62           O  
HETATM  263  O   HOH M 186      27.381  40.448  47.492  1.00 26.06           O  
HETATM  264  O   HOH M 187      50.006  42.505  53.844  1.00 33.11           O  
HETATM  265  O   HOH M 188     -14.003  19.550  60.773  1.00 25.00           O  
HETATM  266  O   HOH M 189      -2.584  30.850  27.613  1.00 28.84           O  
HETATM  267  O   HOH M 190       2.307  15.356   6.245  1.00 30.32           O  
HETATM  268  O   HOH M 191       7.720  13.037  50.969  1.00 27.04           O  
HETATM  269  O   HOH M 192      46.032  61.852  77.444  1.00 29.94           O  
HETATM  270  O   HOH M 193      38.822  78.953  55.266  1.00 41.48           O  
HETATM  271  O   HOH M 194       2.309  11.625  60.332  1.00 23.31           O  
HETATM  272  O   HOH M 195      -0.420  23.831  64.513  1.00 28.34           O  
HETATM  273  O   HOH M 196      26.128  54.090   3.919  1.00 22.23           O  
HETATM  274  O   HOH M 197       3.815   0.591  42.833  1.00 31.68           O  
HETATM  275  O   HOH M 198      39.918  75.051  34.408  1.00 40.70           O  
HETATM  276  O   HOH M 199      10.410 -19.270  60.359  1.00 41.05           O  
HETATM  277  O   HOH M 200      -3.565   8.766  27.196  1.00 28.59           O  
HETATM  278  O   HOH M 201      38.863  52.728  73.634  1.00 28.32           O  
HETATM  279  O   HOH M 202       9.558   0.064  28.770  1.00 27.86           O  
HETATM  280  O   HOH M 203      43.219  48.215  46.749  1.00 23.68           O  
HETATM  281  O   HOH M 204      24.580  35.794  28.991  1.00 26.40           O  
HETATM  282  O   HOH M 205      31.348  63.192   5.767  1.00 27.60           O  
HETATM  283  O   HOH M 206      -2.613  38.030  56.202  1.00 29.02           O  
HETATM  284  O   HOH M 207      -9.897  25.282  47.206  1.00 33.60           O  
HETATM  285  O   HOH M 208      20.459  -6.937   4.914  1.00 32.20           O  
HETATM  286  O   HOH M 209      37.714  79.011  26.404  1.00 36.12           O  
HETATM  287  O   HOH M 210     -10.903  23.780  45.315  1.00 33.23           O  
HETATM  288  O   HOH M 211      28.191  41.525  51.611  1.00 25.20           O  
HETATM  289  O   HOH M 212      27.200  49.124  31.724  1.00 23.14           O  
HETATM  290  O   HOH M 213      36.645  24.650  37.902  1.00 19.90           O  
HETATM  291  O   HOH M 214      49.503  49.970  76.948  1.00 29.55           O  
HETATM  292  O   HOH M 215      32.353  50.343  20.389  1.00 25.14           O  
HETATM  293  O   HOH M 216       1.754  14.740  58.530  1.00 36.68           O  
HETATM  294  O   HOH M 217      15.231  12.684  41.696  1.00 26.03           O  
HETATM  295  O   HOH M 218     -12.920  25.386  61.040  1.00 19.76           O  
HETATM  296  O   HOH M 219      -0.464   6.924  62.645  1.00 24.00           O  
HETATM  297  O   HOH M 220      32.274 -22.826   6.014  1.00 24.64           O  
HETATM  298  O   HOH M 221      21.196  30.355  24.049  1.00 28.77           O  
HETATM  299  O   HOH M 222      28.794  -4.444  14.709  1.00 34.45           O  
HETATM  300  O   HOH M 223       1.571  32.065  57.700  1.00 38.34           O  
HETATM  301  O   HOH M 224      21.133  36.461  15.267  1.00 51.69           O  
HETATM  302  O   HOH M 225       3.318  40.996  45.606  1.00 32.88           O  
HETATM  303  O   HOH M 226      16.019   4.928  41.800  1.00 41.38           O  
HETATM  304  O   HOH M 227       7.482 -24.355  44.971  1.00 37.71           O  
HETATM  305  O   HOH M 228      61.366  76.886  89.920  1.00 38.09           O  
HETATM  306  O   HOH M 229      25.434  48.774  36.023  1.00 25.82           O  
HETATM  307  O   HOH M 230      -8.643  23.064  38.240  1.00 24.65           O  
HETATM  308  O   HOH M 231     -11.264  22.225  38.675  1.00 32.49           O  
HETATM  309  O   HOH M 232      19.506  19.156  25.848  1.00 13.99           O  
HETATM  310  O   HOH M 234      41.667  49.474  67.963  1.00 27.35           O  
HETATM  311  O   HOH M 235      43.532  75.758  34.682  1.00 36.58           O  
HETATM  312  O   HOH M 236      11.352   2.347  32.495  1.00 24.20           O  
HETATM  313  O   HOH M 237      18.883  26.758  37.118  1.00 21.91           O  
HETATM  314  O   HOH M 238     -11.538  21.870  52.881  1.00 32.15           O  
HETATM  315  O   HOH M 239       0.211   1.175  37.913  1.00 24.21           O  
HETATM  316  O   HOH M 240      -4.181  28.352  67.099  1.00 30.91           O  
HETATM  317  O   HOH M 241      10.786  16.394  18.030  1.00 26.71           O  
HETATM  318  O   HOH M 242      17.690 -21.109  12.725  1.00 23.39           O  
HETATM  319  O   HOH M 243      24.769  72.870  23.758  1.00 25.18           O  
HETATM  320  O   HOH M 244       8.863 -15.347  27.169  1.00 34.00           O  
HETATM  321  O   HOH M 245      -3.416   6.215  25.270  1.00 29.24           O  
HETATM  322  O   HOH M 246      18.567  -3.590   1.856  1.00 29.97           O  
HETATM  323  O   HOH M 247      25.519  36.469   6.740  1.00 24.99           O  
HETATM  324  O   HOH M 248       6.517  11.699  29.056  1.00 30.24           O  
HETATM  325  O   HOH M 249      14.055  13.650  34.142  1.00 18.34           O  
HETATM  326  O   HOH M 250      17.201  10.327  24.525  1.00 26.26           O  
HETATM  327  O   HOH M 251      -6.370  -3.293  75.108  1.00 29.86           O  
HETATM  328  O   HOH M 252       1.105  -0.946  65.591  1.00 35.86           O  
HETATM  329  O   HOH M 253      55.574  50.637  57.556  1.00 20.98           O  
HETATM  330  O   HOH M 254      62.102  76.276  58.817  1.00 31.27           O  
HETATM  331  O   HOH M 255      28.571   7.580  43.614  1.00 28.44           O  
HETATM  332  O   HOH M 256      46.662  47.642  57.260  1.00 32.56           O  
HETATM  333  O   HOH M 257      17.342  62.940  33.540  1.00 31.70           O  
HETATM  334  O   HOH M 258      -3.953  20.723  45.100  1.00 37.01           O  
HETATM  335  O   HOH M 259       1.671  23.403  33.388  1.00 24.41           O  
HETATM  336  O   HOH M 260      39.708  58.947  51.749  1.00 35.89           O  
HETATM  337  O   HOH M 261      24.458  -3.675  22.910  1.00 27.68           O  
HETATM  338  O   HOH M 262      -0.836  16.169  58.314  1.00 29.21           O  
HETATM  339  O   HOH M 263      13.305  -0.377  24.807  1.00 36.03           O  
HETATM  340  O   HOH M 264     -14.297  26.047  43.300  1.00 33.38           O  
HETATM  341  O   HOH M 265       7.993  31.760  42.358  1.00 26.92           O  
HETATM  342  O   HOH M 266      63.113  75.822  55.746  1.00 28.75           O  
HETATM  343  O   HOH M 267      54.010  46.791  55.903  1.00 30.66           O  
HETATM  344  O   HOH M 268      28.247 -15.323 -11.057  1.00 16.75           O  
HETATM  345  O   HOH M 269      17.478  24.783  35.532  1.00 28.34           O  
HETATM  346  O   HOH M 270      26.098 -23.173  -2.989  1.00 25.70           O  
HETATM  347  O   HOH M 271      29.091  30.007  39.400  1.00 23.68           O  
HETATM  348  O   HOH M 272     -10.501  38.787  37.513  1.00 31.82           O  
HETATM  349  O   HOH M 273      43.020  37.053  18.075  1.00 43.33           O  
HETATM  350  O   HOH M 274      35.662  49.769  36.278  1.00 31.96           O  
HETATM  351  O   HOH M 275      -6.908 -23.993  42.570  1.00 42.02           O  
HETATM  352  O   HOH M 276      29.450  12.885  22.886  1.00 32.35           O  
HETATM  353  O   HOH M 277      -2.307  11.908  65.708  1.00 21.68           O  
HETATM  354  O   HOH M 278      23.478   1.453  17.309  1.00 30.03           O  
HETATM  355  O   HOH M 279      43.710  62.360  46.615  1.00 27.29           O  
HETATM  356  O   HOH M 280      28.298  50.335  61.484  1.00 41.26           O  
HETATM  357  O   HOH M 281      -0.876  10.080  46.094  1.00 39.15           O  
HETATM  358  O   HOH M 282      12.100  20.783  36.527  1.00 31.32           O  
HETATM  359  O   HOH M 283      21.222  31.208  33.751  1.00 21.09           O  
HETATM  360  O   HOH M 284      57.546  56.142  58.666  1.00 26.86           O  
HETATM  361  O   HOH M 285       7.628 -28.466  24.198  1.00 38.45           O  
HETATM  362  O   HOH M 286      29.423  19.731  51.199  1.00 29.25           O  
HETATM  363  O   HOH M 287      11.714  -1.738   0.101  1.00 24.86           O  
HETATM  364  O   HOH M 288       3.699   0.941  40.293  1.00 34.53           O  
HETATM  365  O   HOH M 289      12.360  15.309  33.145  1.00 24.74           O  
HETATM  366  O   HOH M 290      -9.742  38.671  51.112  1.00 29.28           O  
HETATM  367  O   HOH M 291      29.038  50.168  29.536  1.00 28.14           O  
HETATM  368  O   HOH M 292      10.948   7.162   9.313  1.00 26.64           O  
HETATM  369  O   HOH M 293      30.029  -6.687  14.511  1.00 26.84           O  
HETATM  370  O   HOH M 294      21.126  61.345  10.669  1.00 19.48           O  
HETATM  371  O   HOH M 295      30.757  31.723  35.718  1.00 36.83           O  
HETATM  372  O   HOH M 296      35.816  49.561  44.648  1.00 27.95           O  
HETATM  373  O   HOH M 297      32.893  50.980  17.706  1.00 32.19           O  
HETATM  374  O   HOH M 298      44.169  52.463  73.807  1.00 29.75           O  
HETATM  375  O   HOH M 299      31.500 -25.031  23.725  1.00 25.59           O  
HETATM  376  O   HOH M 300       5.420 -28.128  53.215  1.00 31.97           O  
HETATM  377  O   HOH M 301     -14.802  28.175  48.901  1.00 37.56           O  
HETATM  378  O   HOH M 302      46.038  18.745  17.611  1.00 30.99           O  
HETATM  379  O   HOH M 303      -6.787  14.291  72.357  1.00 28.47           O  
HETATM  380  O   HOH M 304      58.725  58.609  89.091  1.00 28.36           O  
HETATM  381  O   HOH M 305      -7.950  43.345  44.055  1.00 30.44           O  
HETATM  382  O   HOH M 306      46.566  36.484  55.187  1.00 27.43           O  
HETATM  383  O   HOH M 307      10.275  33.835  46.264  1.00 31.33           O  
HETATM  384  O   HOH M 308      20.633  28.606  40.155  1.00 39.87           O  
HETATM  385  O   HOH M 309      -8.821  24.818  36.119  1.00 23.67           O  
HETATM  386  O   HOH M 310     -12.216  -4.000  53.555  1.00 28.70           O  
HETATM  387  O   HOH M 311      32.302  -4.340  -1.266  1.00 39.03           O  
HETATM  388  O   HOH M 312      27.320 -27.052   2.598  1.00 29.59           O  
HETATM  389  O   HOH M 313      19.281 -29.082  31.187  1.00 34.54           O  
HETATM  390  O   HOH M 314      19.539  18.984  12.344  1.00 40.52           O  
HETATM  391  O   HOH M 315      52.948  21.807  35.907  1.00 39.94           O  
HETATM  392  O   HOH M 316      21.851  15.529  30.671  1.00 28.22           O  
HETATM  393  O   HOH M 317      42.572  43.068  69.765  1.00 26.14           O  
HETATM  394  O   HOH M 318      17.942  47.488   7.093  1.00 31.34           O  
HETATM  395  O   HOH M 319      20.931  44.636   0.957  1.00 34.26           O  
HETATM  396  O   HOH M 320      -0.410  -3.830  28.074  1.00 34.26           O  
HETATM  397  O   HOH M 321     -13.857  21.724  54.828  1.00 33.97           O  
HETATM  398  O   HOH M 322      29.389  52.127   0.228  1.00 41.85           O  
HETATM  399  O   HOH M 323      54.877  49.090  62.100  1.00 27.42           O  
HETATM  400  O   HOH M 324      30.534 -11.545  21.969  1.00 39.48           O  
HETATM  401  O   HOH M 325      64.036  72.807  46.325  1.00 45.61           O  
HETATM  402  O   HOH M 326      50.463  54.910  62.974  1.00 29.11           O  
HETATM  403  O   HOH M 327      32.997  39.065  31.124  1.00 28.26           O  
HETATM  404  O   HOH M 328      20.261  22.971  36.900  1.00 22.58           O  
HETATM  405  O   HOH M 329      60.116  54.649  52.722  1.00 30.22           O  
HETATM  406  O   HOH M 330      25.626  71.039  21.097  1.00 27.21           O  
HETATM  407  O   HOH M 331       5.185  33.580  54.795  1.00 26.92           O  
HETATM  408  O   HOH M 332       2.048  18.293  61.393  1.00 37.16           O  
HETATM  409  O   HOH M 333      -8.108  -1.883  11.719  1.00 26.28           O  
HETATM  410  O   HOH M 334      -7.273   1.730  54.948  1.00 28.64           O  
HETATM  411  O   HOH M 335      46.025  37.236  44.860  1.00 21.89           O  
HETATM  412  O   HOH M 336      33.361  50.207  28.227  1.00 32.40           O  
HETATM  413  O   HOH M 337      34.915  44.194  15.603  1.00 28.70           O  
HETATM  414  O   HOH M 338      42.647  51.096  54.995  1.00 26.66           O  
HETATM  415  O   HOH M 339      35.391  40.015  52.146  1.00 29.07           O  
HETATM  416  O   HOH M 340      36.580  37.754  51.783  1.00 32.52           O  
HETATM  417  O   HOH M 341       1.766 -19.080  56.913  1.00 24.70           O  
HETATM  418  O   HOH M 342      14.796  50.805   9.181  1.00 37.25           O  
HETATM  419  O   HOH M 343      21.730  53.113  31.378  1.00 26.82           O  
HETATM  420  O   HOH M 344      42.296  33.922  44.735  1.00 27.84           O  
HETATM  421  O   HOH M 345      38.342  36.768  55.970  1.00 37.05           O  
HETATM  422  O   HOH M 346      20.907  26.940  33.852  1.00 30.55           O  
HETATM  423  O   HOH M 347     -11.865  -3.599  31.758  1.00 35.98           O  
HETATM  424  O   HOH M 348      15.865  17.632  23.504  1.00 25.86           O  
HETATM  425  O   HOH M 349      -0.165  26.193  62.080  1.00 30.70           O  
HETATM  426  O   HOH M 350      39.630  37.670  28.027  1.00 31.43           O  
HETATM  427  O   HOH M 351      55.197  26.913  26.967  1.00 34.84           O  
HETATM  428  O   HOH M 352      31.030  54.357  51.070  1.00 35.21           O  
HETATM  429  O   HOH M 353      37.638 -12.896   4.826  1.00 37.37           O  
HETATM  430  O   HOH M 354      28.622  47.206  32.863  1.00 38.29           O  
HETATM  431  O   HOH M 355      60.118  55.287  64.729  1.00 31.16           O  
HETATM  432  O   HOH M 356      44.379  58.370  61.379  1.00 34.19           O  
HETATM  433  O   HOH M 357      12.434 -13.667   1.743  1.00 34.95           O  
HETATM  434  O   HOH M 358      21.257  15.284  52.101  1.00 36.62           O  
HETATM  435  O   HOH M 359       0.596  -0.139  61.442  1.00 26.65           O  
HETATM  436  O   HOH M 360      31.189  40.613  32.997  1.00 37.96           O  
HETATM  437  O   HOH M 361      23.289  21.009  48.659  1.00 32.59           O  
HETATM  438  O   HOH M 362      23.907   7.672  34.559  1.00 30.82           O  
HETATM  439  O   HOH M 363      12.912  -7.681  17.723  1.00 36.77           O  
HETATM  440  O   HOH M 364      50.890  31.860  23.951  1.00 31.02           O  
HETATM  441  O   HOH M 365       4.386  35.877  37.701  1.00 31.74           O  
HETATM  442  O   HOH M 366      31.180  58.466  50.928  1.00 38.76           O  
HETATM  443  O   HOH M 367      32.577  -9.208  14.670  1.00 32.67           O  
HETATM  444  O   HOH M 368      34.810  -4.882   2.145  1.00 33.58           O  
HETATM  445  O   HOH M 369      16.711  27.727  41.691  1.00 39.55           O  
HETATM  446  O   HOH M 370      21.202  11.855  41.285  1.00 35.33           O  
HETATM  447  O   HOH M 371      15.561  41.575  11.503  1.00 35.64           O  
HETATM  448  O   HOH M 372      25.120  16.387  13.896  1.00 29.81           O  
HETATM  449  O   HOH M 373      -8.028   3.006  51.068  1.00 41.45           O  
HETATM  450  O   HOH M 374      -6.239   3.136  22.927  1.00 33.94           O  
HETATM  451  O   HOH M 375      18.031  12.382   6.765  1.00 39.30           O  
HETATM  452  O   HOH M 376      22.835  75.430  33.855  1.00 36.92           O  
HETATM  453  O   HOH M 377      45.990  58.964  88.068  1.00 44.20           O  
HETATM  454  O   HOH M 378      -0.111  -6.649  20.654  1.00 48.00           O  
HETATM  455  O   HOH M 379      10.398  -0.678  -2.238  1.00 33.50           O  
HETATM  456  O   HOH M 380      19.393  11.503  13.710  1.00 33.19           O  
HETATM  457  O   HOH M 381      -3.687  22.013  33.641  1.00 34.00           O  
HETATM  458  O   HOH M 382       5.723  -2.048  12.158  1.00 26.57           O  
HETATM  459  O   HOH M 383      -3.427  18.494  32.830  1.00 28.75           O  
HETATM  460  O   HOH M 384      16.358  23.293  57.349  1.00 30.14           O  
HETATM  461  O   HOH M 385      42.808  34.122  60.891  1.00 26.58           O  
HETATM  462  O   HOH M 386      22.628  26.903   7.391  1.00 26.64           O  
HETATM  463  O   HOH M 387      -8.052  30.557  33.114  1.00 27.32           O  
HETATM  464  O   HOH M 388      21.930  50.954  37.901  1.00 32.50           O  
HETATM  465  O   HOH M 389      49.155  22.705  37.136  1.00 41.12           O  
HETATM  466  O   HOH M 390      24.857  43.150  42.288  1.00 34.88           O  
HETATM  467  O   HOH M 391      -6.762 -20.201  57.990  1.00 26.79           O  
HETATM  468  O   HOH M 392      45.036  51.386  54.179  1.00 30.88           O  
HETATM  469  O   HOH M 393      27.208  43.031  25.243  1.00 41.70           O  
HETATM  470  O   HOH M 394       4.287  28.487  59.935  1.00 27.86           O  
HETATM  471  O   HOH M 395      17.434  22.554  30.596  1.00 37.05           O  
HETATM  472  O   HOH M 396       9.998   1.112  15.433  1.00 33.26           O  
HETATM  473  O   HOH M 397      17.070   4.780   6.342  1.00 41.47           O  
HETATM  474  O   HOH M 398      47.693  31.877  19.590  1.00 40.52           O  
HETATM  475  O   HOH M 399     -10.339  -2.223  47.335  1.00 28.04           O  
HETATM  476  O   HOH M 400      41.732  37.495  26.023  1.00 33.73           O  
HETATM  477  O   HOH M 401       3.175  -6.371  58.069  1.00 34.40           O  
HETATM  478  O   HOH M 402      33.838  35.854  20.521  1.00 38.74           O  
HETATM  479  O   HOH M 403      49.713  57.335  63.577  1.00 35.96           O  
HETATM  480  O   HOH M 404      -2.640   5.635  38.262  1.00 29.72           O  
HETATM  481  O   HOH M 405      17.164   9.776  21.959  1.00 31.88           O  
HETATM  482  O   HOH M 406      40.990  65.737  51.671  1.00 32.92           O  
HETATM  483  O   HOH M 407     -14.896   0.077  -5.732  1.00 40.13           O  
HETATM  484  O   HOH M 408     -11.561  17.933  47.198  1.00 35.07           O  
HETATM  485  O   HOH M 409      17.901   7.306  21.192  1.00 31.10           O  
HETATM  486  O   HOH M 410      32.441  73.376  37.679  1.00 37.35           O  
HETATM  487  O   HOH M 411      62.185  62.459  57.731  1.00 41.63           O  
HETATM  488  O   HOH M 412      32.028  50.820  55.016  1.00 36.74           O  
HETATM  489  O   HOH M 413      30.832  55.088  70.860  1.00 39.65           O  
HETATM  490  O   HOH M 414      51.988  48.058  41.220  1.00 43.69           O  
HETATM  491  O   HOH M 415      14.935  28.158  49.732  1.00 27.71           O  
HETATM  492  O   HOH M 416      -9.981  -0.369  40.997  1.00 31.63           O  
HETATM  493  O   HOH M 417      12.751  30.873  42.863  1.00 24.89           O  
HETATM  494  O   HOH M 418      48.949  71.777  66.513  1.00 28.77           O  
HETATM  495  O   HOH M 419      14.913   1.968  35.590  1.00 29.26           O  
HETATM  496  O   HOH M 420      26.899 -35.243  34.896  1.00 30.24           O  
HETATM  497  O   HOH M 421      43.878  58.107  46.672  1.00 33.02           O  
HETATM  498  O   HOH M 422      -5.217  38.526  56.332  1.00 29.29           O  
HETATM  499  O   HOH M 423      25.040  21.041  11.223  1.00 34.38           O  
HETATM  500  O   HOH M 424      -1.967  -2.183  -1.327  1.00 31.48           O  
HETATM  501  O   HOH M 425      -4.621   1.578  47.236  1.00 29.96           O  
HETATM  502  O   HOH M 426      -5.357  20.868  40.300  1.00 25.48           O  
HETATM  503  O   HOH M 427      51.495  39.208  65.124  1.00 30.80           O  
HETATM  504  O   HOH M 428      39.178 -18.305  22.445  1.00 32.31           O  
HETATM  505  O   HOH M 429      34.802  29.637  45.620  1.00 31.81           O  
HETATM  506  O   HOH M 430       5.893 -25.237  50.510  1.00 28.40           O  
HETATM  507  O   HOH M 431      56.288  54.413  56.452  1.00 24.11           O  
HETATM  508  O   HOH M 432      51.136  54.374  65.719  1.00 28.06           O  
HETATM  509  O   HOH M 433      22.856  54.598  36.410  1.00 31.43           O  
HETATM  510  O   HOH M 434      -7.077   9.333  34.433  1.00 31.44           O  
HETATM  511  O   HOH M 435      18.178   8.861  12.830  1.00 35.27           O  
HETATM  512  O   HOH M 436       9.297  10.074  10.204  1.00 38.03           O  
HETATM  513  O   HOH M 437      26.561   6.997  42.321  1.00 31.58           O  
HETATM  514  O   HOH M 438      61.492  57.524  65.360  1.00 33.15           O  
HETATM  515  O   HOH M 439      41.550  65.008  59.104  1.00 36.25           O  
HETATM  516  O   HOH M 440      41.924  59.510  35.350  1.00 34.95           O  
HETATM  517  O   HOH M 441      15.274  -8.838  -8.877  1.00 39.44           O  
HETATM  518  O   HOH M 442      -6.895  34.619  64.741  1.00 29.77           O  
HETATM  519  O   HOH M 443      -3.429   3.401  45.892  1.00 38.86           O  
HETATM  520  O   HOH M 444      44.067  48.887  66.137  1.00 38.31           O  
HETATM  521  O   HOH M 445      11.821  -7.404  32.380  1.00 34.54           O  
HETATM  522  O   HOH M 446      49.927  43.431  57.880  1.00 27.88           O  
HETATM  523  O   HOH M 447       3.089 -17.433  35.086  1.00 36.29           O  
HETATM  524  O   HOH M 448      14.105  18.223  10.240  1.00 31.80           O  
HETATM  525  O   HOH M 449      53.363  77.631  57.527  1.00 28.98           O  
HETATM  526  O   HOH M 450       0.685  -1.842  15.404  1.00 28.91           O  
HETATM  527  O   HOH M 451      44.271  35.421  45.667  1.00 23.19           O  
HETATM  528  O   HOH M 452      14.622  14.220  23.843  1.00 27.71           O  
HETATM  529  O   HOH M 453      -2.752  10.850  17.811  1.00 39.60           O  
HETATM  530  O   HOH M 454      16.523 -26.101  35.409  1.00 38.58           O  
HETATM  531  O   HOH M 455      24.610  42.843  18.680  1.00 25.36           O  
HETATM  532  O   HOH M 456      -6.750   7.424  37.018  1.00 33.27           O  
HETATM  533  O   HOH M 457      51.943  57.372  74.306  1.00 34.53           O  
HETATM  534  O   HOH M 458      14.449  10.157  55.237  1.00 37.80           O  
HETATM  535  O   HOH M 459      47.266  48.144  61.588  1.00 38.85           O  
HETATM  536  O   HOH M 460      25.883  56.772  53.428  1.00 31.67           O  
HETATM  537  O   HOH M 461       4.330  12.859  21.052  1.00 34.57           O  
HETATM  538  O   HOH M 462      11.965 -20.917  15.403  1.00 43.61           O  
HETATM  539  O   HOH M 463      59.128  57.010  40.847  1.00 46.39           O  
HETATM  540  O   HOH M 464      35.729  57.155  21.033  1.00 30.65           O  
HETATM  541  O   HOH M 465      20.630  20.050  49.958  1.00 38.33           O  
HETATM  542  O   HOH M 466      11.612 -25.020  44.779  1.00 39.20           O  
HETATM  543  O   HOH M 467       0.382  -0.393  24.078  1.00 36.63           O  
HETATM  544  O   HOH M 468      -7.521   5.305  18.515  1.00 39.99           O  
HETATM  545  O   HOH M 469      15.987   1.927  15.566  1.00 43.16           O  
HETATM  546  O   HOH M 470      21.945  57.311   5.724  1.00 38.26           O  
HETATM  547  O   HOH M 471       4.087  10.613  47.111  1.00 41.97           O  
HETATM  548  O   HOH M 472      25.178  13.116  12.203  1.00 47.67           O  
HETATM  549  O   HOH M 473      19.800 -29.562  11.294  1.00 46.67           O  
HETATM  550  O   HOH M 474     -16.483  27.202  44.379  1.00 39.82           O  
HETATM  551  O   HOH M 475      -5.100  -9.321  73.055  1.00 32.77           O  
HETATM  552  O   HOH M 476      34.851  49.538  11.831  1.00 37.40           O  
HETATM  553  O   HOH M 477      -8.578  13.227  42.628  1.00 31.55           O  
HETATM  554  O   HOH M 478      53.780  21.997  31.630  1.00 35.54           O  
HETATM  555  O   HOH M 479      10.258  -7.901   1.402  1.00 39.37           O  
HETATM  556  O   HOH M 480     -16.304 -16.781  53.346  1.00 29.72           O  
HETATM  557  O   HOH M 481      -1.157  19.037  43.266  1.00 32.28           O  
HETATM  558  O   HOH M 482      41.745  50.317  50.539  1.00 26.40           O  
HETATM  559  O   HOH M 483      21.973  -3.163  38.498  1.00 31.46           O  
HETATM  560  O   HOH M 484      20.177  61.019  27.775  1.00 32.28           O  
HETATM  561  O   HOH M 485      26.579  12.365  22.467  1.00 25.94           O  
HETATM  562  O   HOH M 486      28.725 -12.828  -6.766  1.00 27.05           O  
HETATM  563  O   HOH M 487      41.447  62.145  48.058  1.00 34.76           O  
HETATM  564  O   HOH M 488      21.413  18.175  54.139  1.00 34.89           O  
HETATM  565  O   HOH M 489      39.361  17.627  38.636  1.00 28.13           O  
HETATM  566  O   HOH M 490      28.617  28.507  44.984  1.00 33.58           O  
HETATM  567  O   HOH M 491      28.117  47.680  54.525  1.00 30.01           O  
HETATM  568  O   HOH M 492       0.365  16.005   9.830  1.00 30.21           O  
HETATM  569  O   HOH M 493      42.214  16.831  32.526  1.00 26.95           O  
HETATM  570  O   HOH M 494      12.900  -2.144   5.379  1.00 30.27           O  
HETATM  571  O   HOH M 495      50.325  44.848  55.293  1.00 36.04           O  
HETATM  572  O   HOH M 496      24.789   6.895  32.325  1.00 40.64           O  
HETATM  573  O   HOH M 497      49.583  22.490  28.395  1.00 32.96           O  
HETATM  574  O   HOH M 498      40.180  69.627  47.821  1.00 36.21           O  
HETATM  575  O   HOH M 499      -6.905  29.270  67.622  1.00 39.78           O  
HETATM  576  O   HOH M 500      41.043  40.399  68.864  1.00 38.71           O  
HETATM  577  O   HOH M 501      44.710  19.962  35.896  1.00 26.22           O  
HETATM  578  O   HOH M 502     -13.904  35.576  66.131  1.00 31.40           O  
HETATM  579  O   HOH M 503      -0.380 -25.052  43.061  1.00 39.31           O  
HETATM  580  O   HOH M 504      21.363  17.540  42.945  1.00 40.95           O  
HETATM  581  O   HOH M 505      40.751  48.005  50.567  1.00 29.69           O  
HETATM  582  O   HOH M 506      -7.197   8.015  60.086  1.00 39.63           O  
HETATM  583  O   HOH M 507      23.600  37.345  36.110  1.00 30.48           O  
HETATM  584  O   HOH M 508      29.105  12.945  50.385  1.00 31.80           O  
HETATM  585  O   HOH M 509      -1.433  12.055  54.476  1.00 23.63           O  
HETATM  586  O   HOH M 510      45.937  60.045  63.851  1.00 42.71           O  
HETATM  587  O   HOH M 511      10.679 -12.260  -6.878  1.00 38.60           O  
HETATM  588  O   HOH M 512      34.025  14.326  27.646  1.00 36.95           O  
HETATM  589  O   HOH M 513     -10.488  20.530  54.815  1.00 36.21           O  
HETATM  590  O   HOH M 514      30.880  54.706  56.298  1.00 45.01           O  
HETATM  591  O   HOH M 515      25.082  41.441  44.400  1.00 39.22           O  
HETATM  592  O   HOH M 516       4.123   2.184  29.855  1.00 37.99           O  
HETATM  593  O   HOH M 517      13.334  -7.183  35.100  1.00 37.05           O  
HETATM  594  O   HOH M 518      27.097  -6.019  38.259  1.00 40.72           O  
HETATM  595  O   HOH M 519      -7.503  36.810  60.996  1.00 32.09           O  
HETATM  596  O   HOH M 520      37.564  17.075  23.987  1.00 30.67           O  
HETATM  597  O   HOH M 521      46.755  40.758  23.889  1.00 36.90           O  
HETATM  598  O   HOH M 522       2.552  36.478  54.870  1.00 37.14           O  
HETATM  599  O   HOH M 523     -11.644 -13.967  74.279  1.00 45.65           O  
HETATM  600  O   HOH M 524      52.398  34.869  34.108  1.00 39.99           O  
HETATM  601  O   HOH M 525      -3.900   3.493  39.168  1.00 33.66           O  
HETATM  602  O   HOH M 526      18.708  57.530  28.133  1.00 42.23           O  
HETATM  603  O   HOH M 527      -8.811  29.783  30.038  1.00 44.21           O  
HETATM  604  O   HOH M 528       7.803  -6.959  54.555  1.00 49.36           O  
HETATM  605  O   HOH M 529      26.502  38.459  26.120  1.00 35.98           O  
HETATM  606  O   HOH M 530      44.080  65.678  83.550  1.00 33.16           O  
HETATM  607  O   HOH M 531      11.444 -14.997  40.418  1.00 44.23           O  
HETATM  608  O   HOH M 532      23.102  51.093  67.061  1.00 37.06           O  
HETATM  609  O   HOH M 533      -7.335   8.285  41.188  1.00 42.41           O  
HETATM  610  O   HOH M 534       2.970  20.907  33.060  1.00 39.39           O  
HETATM  611  O   HOH M 535       3.549  30.401  27.080  1.00 51.10           O  
HETATM  612  O   HOH M 536      52.056  56.953  77.114  1.00 33.73           O  
HETATM  613  O   HOH M 537      22.651  38.461  19.219  1.00 39.44           O  
HETATM  614  O   HOH M 538      26.943  38.098  49.182  1.00 35.90           O  
HETATM  615  O   HOH M 539      10.209   9.931  49.920  1.00 42.31           O  
HETATM  616  O   HOH M 540      49.492  64.676  20.850  1.00 38.72           O  
HETATM  617  O   HOH M 541      27.136  45.755  21.465  1.00 31.89           O  
HETATM  618  O   HOH M 542     -10.875  14.288  64.315  1.00 49.08           O  
HETATM  619  O   HOH M 543      34.557 -28.008   3.264  1.00 52.75           O  
HETATM  620  O   HOH M 544      -4.667  15.874  72.128  1.00 34.96           O  
HETATM  621  O   HOH M 545      16.345 -16.266   7.170  1.00 32.23           O  
HETATM  622  O   HOH M 546      23.631  -5.100   7.493  1.00 29.82           O  
HETATM  623  O   HOH M 547      43.082  52.008  79.052  1.00 40.25           O  
HETATM  624  O   HOH M 548      35.934  48.447   9.553  1.00 29.27           O  
HETATM  625  O   HOH M 549       9.189   3.894  31.479  1.00 26.45           O  
HETATM  626  O   HOH M 550      31.709  40.660  19.079  1.00 35.05           O  
HETATM  627  O   HOH M 551      -2.449  23.012  38.177  1.00 21.14           O  
HETATM  628  O   HOH M 552      -0.960  41.569  46.549  1.00 35.13           O  
HETATM  629  O   HOH M 553      31.671  39.363  22.193  1.00 42.87           O  
HETATM  630  O   HOH M 554      36.388 -23.106  25.290  1.00 35.97           O  
HETATM  631  O   HOH M 555       3.947   1.089  34.553  1.00 34.89           O  
HETATM  632  O   HOH M 556      27.703  44.151  -0.181  1.00 34.29           O  
HETATM  633  O   HOH M 557      14.619  64.156   7.327  1.00 40.06           O  
HETATM  634  O   HOH M 558       7.301  31.826  53.780  1.00 35.61           O  
HETATM  635  O   HOH M 559       2.460  -0.089  29.955  1.00 29.15           O  
HETATM  636  O   HOH M 560      36.196  14.802  41.108  1.00 31.10           O  
HETATM  637  O   HOH M 561     -11.536   6.005  78.160  1.00 37.61           O  
HETATM  638  O   HOH M 562      33.424  69.729  14.650  1.00 33.09           O  
HETATM  639  O   HOH M 563      15.025  59.935  24.070  1.00 33.99           O  
HETATM  640  O   HOH M 564      33.380  68.110  40.070  1.00 37.43           O  
HETATM  641  O   HOH M 565       8.984  23.860  60.715  1.00 33.54           O  
HETATM  642  O   HOH M 566      25.557   0.941  18.806  1.00 40.85           O  
HETATM  643  O   HOH M 567      35.479  49.635  38.975  1.00 40.09           O  
HETATM  644  O   HOH M 568      30.580  -4.802  23.105  1.00 39.14           O  
HETATM  645  O   HOH M 569       3.313   0.538  47.501  1.00 39.97           O  
HETATM  646  O   HOH M 570      -9.480  38.007  48.751  1.00 36.96           O  
HETATM  647  O   HOH M 571      -9.681   7.820  13.203  1.00 39.80           O  
HETATM  648  O   HOH M 572      -2.726  -7.230   1.486  1.00 36.85           O  
HETATM  649  O   HOH M 573      -3.014  18.450  30.204  1.00 39.72           O  
HETATM  650  O   HOH M 574      43.533  65.553  39.029  1.00 33.32           O  
HETATM  651  O   HOH M 575      48.380  49.222  59.374  1.00 42.03           O  
HETATM  652  O   HOH M 576      -4.584  -3.160  -1.723  1.00 36.29           O  
HETATM  653  O   HOH M 577      19.091  73.933  25.790  1.00 35.06           O  
HETATM  654  O   HOH M 578      33.195 -17.131  27.498  1.00 26.47           O  
HETATM  655  O   HOH M 579     -10.463  39.638  63.563  1.00 35.98           O  
HETATM  656  O   HOH M 580      12.725  32.851  37.199  1.00 43.24           O  
HETATM  657  O   HOH M 581      -3.339   4.213 -11.952  1.00 40.37           O  
HETATM  658  O   HOH M 582      47.200  37.420  48.823  1.00 35.01           O  
HETATM  659  O   HOH M 583      19.858  58.468  39.007  1.00 44.56           O  
HETATM  660  O   HOH M 584      41.169  58.966  40.418  1.00 45.57           O  
HETATM  661  O   HOH M 585      50.161  38.584  72.263  1.00 34.62           O  
HETATM  662  O   HOH M 586       0.299 -22.793  41.743  1.00 36.87           O  
HETATM  663  O   HOH M 587      11.675  11.123   7.007  1.00 37.32           O  
HETATM  664  O   HOH M 588      59.097  67.968  43.535  1.00 44.52           O  
HETATM  665  O   HOH M 589      47.598  66.595  72.099  1.00 39.61           O  
HETATM  666  O   HOH M 590      23.436  66.280  47.192  1.00 43.03           O  
HETATM  667  O   HOH M 591      17.745  -2.884  11.936  1.00 44.28           O  
HETATM  668  O   HOH M 592      24.148  47.709  27.741  1.00 39.28           O  
HETATM  669  O   HOH M 593      40.211  52.440  76.199  1.00 42.56           O  
HETATM  670  O   HOH M 594      11.671  56.435  12.151  1.00 35.08           O  
HETATM  671  O   HOH M 595      23.941  10.959  32.147  1.00 33.89           O  
HETATM  672  O   HOH M 596      11.738 -11.498  32.388  1.00 39.38           O  
HETATM  673  O   HOH M 597      24.596  45.208  45.786  1.00 34.15           O  
HETATM  674  O   HOH M 598     -22.699 -20.381  62.476  1.00 42.41           O  
HETATM  675  O   HOH M 599      18.330  59.613  26.690  1.00 31.09           O  
HETATM  676  O   HOH M 600      28.011  45.060  34.070  1.00 54.52           O  
HETATM  677  O   HOH M 601      16.984 -13.649  58.641  1.00 47.90           O  
HETATM  678  O   HOH M 602      51.162  66.000  43.964  1.00 35.40           O  
HETATM  679  O   HOH M 603      33.818  18.665  21.300  1.00 39.46           O  
HETATM  680  O   HOH M 604      54.271  53.817  40.786  1.00 31.76           O  
HETATM  681  O   HOH M 605      18.792  12.564  43.326  1.00 48.00           O  
HETATM  682  O   HOH M 606      21.345  47.179  35.348  1.00 35.43           O  
HETATM  683  O   HOH M 607      20.551  30.411   9.442  1.00 37.39           O  
HETATM  684  O   HOH M 608      26.621  29.906  38.636  1.00 28.35           O  
HETATM  685  O   HOH M 609      23.728  51.670   0.256  1.00 39.66           O  
HETATM  686  O   HOH M 610      24.327  44.833  60.327  1.00 37.64           O  
HETATM  687  O   HOH M 611      57.838  77.924  77.057  1.00 31.80           O  
HETATM  688  O   HOH M 612      31.073  11.683  24.776  1.00 38.68           O  
HETATM  689  O   HOH M 613      49.273  52.293  41.025  1.00 36.95           O  
HETATM  690  O   HOH M 614      18.255  21.205  56.459  1.00 42.52           O  
HETATM  691  O   HOH M 615      28.514  -5.560   6.886  1.00 39.04           O  
HETATM  692  O   HOH M 616      57.727  59.484  40.650  1.00 42.59           O  
HETATM  693  O   HOH M 617      24.461   0.094  39.314  1.00 40.01           O  
HETATM  694  O   HOH M 618      49.041  45.885  72.981  1.00 41.59           O  
HETATM  695  O   HOH M 619      41.922  54.288  35.274  1.00 43.51           O  
HETATM  696  O   HOH M 621      32.952  57.202  54.830  1.00 40.50           O  
HETATM  697  O   HOH M 622      19.454   8.360  40.538  1.00 39.96           O  
HETATM  698  O   HOH M 623       8.958   2.537  28.721  1.00 33.38           O  
HETATM  699  O   HOH M 624       1.336  41.738  47.630  1.00 32.09           O  
HETATM  700  O   HOH M 625      40.736 -13.141  11.387  1.00 36.80           O  
HETATM  701  O   HOH M 627      30.452 -11.848  19.105  1.00 23.17           O  
HETATM  702  O   HOH M 628      12.852  28.192  43.117  1.00 21.85           O  
HETATM  703  O   HOH M 629      23.050  48.318  37.091  1.00 30.24           O  
HETATM  704  O   HOH M 630      49.086  40.323  54.791  1.00 26.77           O  
HETATM  705  O   HOH M 631      44.953  22.594  35.869  1.00 24.20           O  
HETATM  706  O   HOH M 632      42.329  32.883  58.628  1.00 36.95           O  
HETATM  707  O   HOH M 633      -5.319   6.879  42.293  1.00 36.67           O  
HETATM  708  O   HOH M 635      16.557  -9.176 -11.203  1.00 32.24           O  
HETATM  709  O   HOH M 636      53.323  33.193  35.844  1.00 33.36           O  
HETATM  710  O   HOH M 637      -6.697   6.406  58.381  1.00 37.91           O  
HETATM  711  O   HOH M 638      21.027  17.377  49.474  1.00 42.17           O  
HETATM  712  O   HOH M 639      52.101  65.221  41.605  1.00 36.74           O  
HETATM  713  O   HOH M 640       5.240   1.405  36.534  1.00 36.39           O  
HETATM  714  O   HOH M 641      26.132  10.170  30.836  1.00 33.65           O  
HETATM  715  O   HOH M 642     -21.246   5.493  60.281  1.00 45.00           O  
HETATM  716  O   HOH M 643     -14.732   3.678  71.662  1.00 30.53           O  
HETATM  717  O   HOH M 644      -1.750  17.626  70.230  1.00 32.10           O  
HETATM  718  O   HOH M 645      -1.237 -12.367  73.565  1.00 39.44           O  
HETATM  719  O   HOH M 646       1.473  -0.086  74.798  1.00 19.52           O  
HETATM  720  O   HOH M 647       2.593  27.748  41.994  1.00 19.35           O  
HETATM  721  O   HOH M 648      -5.960  26.070  32.278  1.00 35.67           O  
HETATM  722  O   HOH M 649      -3.191  43.077  35.169  1.00 28.57           O  
HETATM  723  O   HOH M 650      -9.050  -4.005  42.449  1.00 31.62           O  
HETATM  724  O   HOH M 651      -2.987   0.571  49.458  1.00 26.76           O  
HETATM  725  O   HOH M 652     -11.075 -21.601  45.666  1.00 42.59           O  
HETATM  726  O   HOH M 653      -9.194   2.527  30.176  1.00 31.47           O  
HETATM  727  O   HOH M 654       4.496  13.040  27.055  1.00 35.50           O  
HETATM  728  O   HOH M 655      10.261  13.687  26.504  1.00 30.05           O  
HETATM  729  O   HOH M 656      18.634   8.930  54.268  1.00 42.79           O  
HETATM  730  O   HOH M 657      -6.628   8.214  32.189  1.00 34.46           O  
HETATM  731  O   HOH M 658       2.127  14.648  55.958  1.00 32.13           O  
HETATM  732  O   HOH M 659      14.360  22.132  58.988  1.00 29.75           O  
HETATM  733  O   HOH M 660      34.045 -11.896  24.152  1.00 32.85           O  
HETATM  734  O   HOH M 661      34.623  -9.711  10.223  1.00 27.84           O  
HETATM  735  O   HOH M 662      34.218 -22.701  -9.001  1.00 29.49           O  
HETATM  736  O   HOH M 663      30.754 -26.180  -9.932  1.00 37.19           O  
HETATM  737  O   HOH M 664      39.052 -25.962   1.123  1.00 41.68           O  
HETATM  738  O   HOH M 665      31.279 -22.115  -0.349  1.00 38.11           O  
HETATM  739  O   HOH M 666      19.217  -9.218 -11.254  1.00 32.07           O  
HETATM  740  O   HOH M 667      13.411  18.247  16.418  1.00 25.51           O  
HETATM  741  O   HOH M 668       4.450 -28.084  20.476  1.00 47.51           O  
HETATM  742  O   HOH M 669      19.980 -14.669  37.775  1.00 31.35           O  
HETATM  743  O   HOH M 670      26.009  -5.361  20.731  1.00 26.71           O  
HETATM  744  O   HOH M 671      10.725  -5.412  21.485  1.00 35.26           O  
HETATM  745  O   HOH M 672     -10.611   5.022   1.307  1.00 35.98           O  
HETATM  746  O   HOH M 673      -3.302  -0.172  17.574  1.00 38.10           O  
HETATM  747  O   HOH M 674       8.432  66.599  28.772  1.00 43.95           O  
HETATM  748  O   HOH M 675      29.832  38.803  13.245  1.00 20.40           O  
HETATM  749  O   HOH M 676      25.374  44.516  20.505  1.00 28.06           O  
HETATM  750  O   HOH M 677      22.886  22.132  44.085  1.00 21.66           O  
HETATM  751  O   HOH M 678      25.358  24.653  46.409  1.00 44.30           O  
HETATM  752  O   HOH M 679      32.254  49.199  41.168  1.00 27.46           O  
HETATM  753  O   HOH M 680      38.947  61.715  45.472  1.00 33.97           O  
HETATM  754  O   HOH M 681      42.996  70.091  18.878  1.00 35.62           O  
HETATM  755  O   HOH M 682      32.731  41.174  36.393  1.00 23.41           O  
HETATM  756  O   HOH M 683      26.238  43.935  36.539  1.00 39.35           O  
HETATM  757  O   HOH M 684      27.816  79.656  26.935  1.00 21.73           O  
HETATM  758  O   HOH M 685      25.467  73.264  39.377  1.00 44.04           O  
HETATM  759  O   HOH M 686      52.509  73.031  43.328  1.00 31.61           O  
HETATM  760  O   HOH M 687      34.311  36.114  23.102  1.00 27.94           O  
HETATM  761  O   HOH M 688      51.752  20.550  31.945  1.00 39.63           O  
HETATM  762  O   HOH M 689      68.782  67.711  58.469  1.00 25.84           O  
HETATM  763  O   HOH M 690      69.004  63.711  75.039  1.00 34.98           O  
HETATM  764  O   HOH M 691      41.979  47.505  93.674  1.00 36.21           O  
HETATM  765  O   HOH M 692      25.801  32.653  69.284  1.00 50.34           O  
HETATM  766  O   HOH M 693      64.856  67.534  48.731  1.00 37.79           O  
HETATM  767  O   HOH M 694      64.878  59.946  54.838  1.00 36.38           O  
HETATM  768  O   HOH M 695      57.809  46.810  48.546  1.00 27.05           O  
HETATM  769  O   HOH M 696      41.157  54.546  62.307  1.00 38.04           O  
HETATM  770  O   HOH M 697      38.572  47.697  38.409  1.00 32.96           O  
HETATM  771  O   HOH M 698       8.722  35.414  28.622  1.00 52.24           O  
HETATM  772  O   HOH M 699      43.633  33.504  55.456  1.00 34.61           O  
ATOM    773  N   ASP A   1     -20.833 -16.981  51.600  1.00 49.26      A    N  
ATOM    774  CA  ASP A   1     -19.646 -16.121  51.903  1.00 51.01      A    C  
ATOM    775  C   ASP A   1     -19.875 -15.356  53.211  1.00 50.65      A    C  
ATOM    776  O   ASP A   1     -20.874 -14.619  53.296  1.00 50.31      A    O  
ATOM    777  CB  ASP A   1     -19.354 -15.134  50.770  1.00 53.54      A    C  
ATOM    778  CG  ASP A   1     -18.379 -15.663  49.737  1.00 55.72      A    C  
ATOM    779  OD1 ASP A   1     -18.420 -16.880  49.458  1.00 55.43      A    O  
ATOM    780  OD2 ASP A   1     -17.582 -14.852  49.228  1.00 60.60      A    O1-
ATOM    781  N   ILE A   2     -18.957 -15.494  54.170  1.00 48.89      A    N  
ATOM    782  CA  ILE A   2     -19.104 -14.935  55.546  1.00 48.64      A    C  
ATOM    783  C   ILE A   2     -18.895 -13.417  55.495  1.00 50.04      A    C  
ATOM    784  O   ILE A   2     -17.774 -12.978  55.169  1.00 51.04      A    O  
ATOM    785  CB  ILE A   2     -18.149 -15.635  56.531  1.00 49.03      A    C  
ATOM    786  CG1 ILE A   2     -18.411 -17.143  56.575  1.00 49.01      A    C  
ATOM    787  CG2 ILE A   2     -18.251 -15.011  57.917  1.00 48.89      A    C  
ATOM    788  CD1 ILE A   2     -17.165 -17.983  56.600  1.00 49.63      A    C  
ATOM    789  N   GLN A   3     -19.962 -12.662  55.780  1.00 49.63      A    N  
ATOM    790  CA  GLN A   3     -19.949 -11.190  55.981  1.00 49.33      A    C  
ATOM    791  C   GLN A   3     -19.286 -10.877  57.321  1.00 46.23      A    C  
ATOM    792  O   GLN A   3     -19.648 -11.523  58.320  1.00 46.84      A    O  
ATOM    793  CB  GLN A   3     -21.366 -10.606  55.985  1.00 52.91      A    C  
ATOM    794  CG  GLN A   3     -21.715  -9.829  54.727  1.00 56.93      A    C  
ATOM    795  CD  GLN A   3     -21.439 -10.632  53.481  1.00 61.68      A    C  
ATOM    796  NE2 GLN A   3     -20.812 -10.000  52.501  1.00 63.60      A    N  
ATOM    797  OE1 GLN A   3     -21.772 -11.813  53.397  1.00 67.00      A    O  
ATOM    798  N   MET A   4     -18.356  -9.921  57.319  1.00 41.61      A    N  
ATOM    799  CA  MET A   4     -17.769  -9.295  58.528  1.00 40.50      A    C  
ATOM    800  C   MET A   4     -18.190  -7.822  58.527  1.00 39.93      A    C  
ATOM    801  O   MET A   4     -17.701  -7.076  57.660  1.00 40.17      A    O  
ATOM    802  CB  MET A   4     -16.240  -9.406  58.512  1.00 40.40      A    C  
ATOM    803  CG  MET A   4     -15.723 -10.838  58.473  1.00 39.96      A    C  
ATOM    804  SD  MET A   4     -16.091 -11.769  59.984  1.00 39.79      A    S  
ATOM    805  CE  MET A   4     -14.720 -11.290  61.036  1.00 40.52      A    C  
ATOM    806  N   THR A   5     -19.100  -7.422  59.420  1.00 39.37      A    N  
ATOM    807  CA  THR A   5     -19.606  -6.023  59.505  1.00 40.65      A    C  
ATOM    808  C   THR A   5     -18.997  -5.368  60.749  1.00 38.52      A    C  
ATOM    809  O   THR A   5     -19.286  -5.835  61.872  1.00 35.45      A    O  
ATOM    810  CB  THR A   5     -21.141  -5.949  59.463  1.00 41.22      A    C  
ATOM    811  CG2 THR A   5     -21.779  -6.974  58.550  1.00 41.54      A    C  
ATOM    812  OG1 THR A   5     -21.630  -6.122  60.789  1.00 46.68      A    O  
ATOM    813  N   GLN A   6     -18.160  -4.348  60.537  1.00 37.93      A    N  
ATOM    814  CA  GLN A   6     -17.463  -3.583  61.604  1.00 38.50      A    C  
ATOM    815  C   GLN A   6     -18.327  -2.403  62.047  1.00 39.38      A    C  
ATOM    816  O   GLN A   6     -19.075  -1.869  61.205  1.00 40.53      A    O  
ATOM    817  CB  GLN A   6     -16.112  -3.056  61.119  1.00 36.75      A    C  
ATOM    818  CG  GLN A   6     -15.003  -4.080  61.255  1.00 36.01      A    C  
ATOM    819  CD  GLN A   6     -13.689  -3.580  60.711  1.00 33.48      A    C  
ATOM    820  NE2 GLN A   6     -13.130  -2.563  61.349  1.00 30.75      A    N  
ATOM    821  OE1 GLN A   6     -13.184  -4.108  59.727  1.00 32.57      A    O  
ATOM    822  N   SER A   7     -18.186  -2.022  63.320  1.00 41.02      A    N  
ATOM    823  CA  SER A   7     -18.824  -0.846  63.964  1.00 42.56      A    C  
ATOM    824  C   SER A   7     -17.803  -0.157  64.863  1.00 40.70      A    C  
ATOM    825  O   SER A   7     -17.080  -0.831  65.597  1.00 41.44      A    O  
ATOM    826  CB  SER A   7     -20.038  -1.250  64.765  1.00 43.69      A    C  
ATOM    827  OG  SER A   7     -21.076  -1.698  63.914  1.00 45.48      A    O  
ATOM    828  N   PRO A   8     -17.701   1.191  64.834  1.00 37.69      A    N  
ATOM    829  CA  PRO A   8     -18.346   2.014  63.811  1.00 37.17      A    C  
ATOM    830  C   PRO A   8     -17.434   2.168  62.582  1.00 37.76      A    C  
ATOM    831  O   PRO A   8     -16.272   1.814  62.665  1.00 37.51      A    O  
ATOM    832  CB  PRO A   8     -18.558   3.342  64.547  1.00 36.30      A    C  
ATOM    833  CG  PRO A   8     -17.389   3.428  65.517  1.00 37.28      A    C  
ATOM    834  CD  PRO A   8     -16.977   2.001  65.823  1.00 36.88      A    C  
ATOM    835  N   SER A   9     -17.971   2.691  61.479  1.00 36.37      A    N  
ATOM    836  CA  SER A   9     -17.221   2.946  60.222  1.00 36.86      A    C  
ATOM    837  C   SER A   9     -16.142   4.006  60.464  1.00 36.10      A    C  
ATOM    838  O   SER A   9     -15.048   3.870  59.906  1.00 34.38      A    O  
ATOM    839  CB  SER A   9     -18.143   3.346  59.111  1.00 37.43      A    C  
ATOM    840  OG  SER A   9     -18.851   2.215  58.634  1.00 40.78      A    O  
ATOM    841  N   SER A  10     -16.444   5.022  61.276  1.00 35.79      A    N  
ATOM    842  CA  SER A  10     -15.485   6.081  61.681  1.00 35.81      A    C  
ATOM    843  C   SER A  10     -15.641   6.366  63.177  1.00 35.39      A    C  
ATOM    844  O   SER A  10     -16.758   6.214  63.696  1.00 35.63      A    O  
ATOM    845  CB  SER A  10     -15.663   7.321  60.842  1.00 37.00      A    C  
ATOM    846  OG  SER A  10     -16.906   7.949  61.106  1.00 39.23      A    O  
ATOM    847  N   LEU A  11     -14.546   6.734  63.839  1.00 34.55      A    N  
ATOM    848  CA  LEU A  11     -14.521   7.063  65.285  1.00 35.75      A    C  
ATOM    849  C   LEU A  11     -13.589   8.254  65.488  1.00 34.30      A    C  
ATOM    850  O   LEU A  11     -12.513   8.284  64.857  1.00 32.86      A    O  
ATOM    851  CB  LEU A  11     -14.041   5.844  66.081  1.00 38.77      A    C  
ATOM    852  CG  LEU A  11     -14.314   5.857  67.587  1.00 41.20      A    C  
ATOM    853  CD1 LEU A  11     -15.695   6.419  67.914  1.00 44.02      A    C  
ATOM    854  CD2 LEU A  11     -14.176   4.456  68.161  1.00 41.48      A    C  
ATOM    855  N   SER A  12     -14.030   9.214  66.294  1.00 32.98      A    N  
ATOM    856  CA  SER A  12     -13.218  10.342  66.801  1.00 34.21      A    C  
ATOM    857  C   SER A  12     -13.089  10.164  68.318  1.00 32.68      A    C  
ATOM    858  O   SER A  12     -14.116   9.929  68.967  1.00 35.07      A    O  
ATOM    859  CB  SER A  12     -13.842  11.661  66.412  1.00 35.85      A    C  
ATOM    860  OG  SER A  12     -12.847  12.639  66.147  1.00 38.82      A    O  
ATOM    861  N   ALA A  13     -11.870  10.187  68.852  1.00 30.38      A    N  
ATOM    862  CA  ALA A  13     -11.599  10.026  70.300  1.00 28.70      A    C  
ATOM    863  C   ALA A  13     -10.401  10.895  70.675  1.00 27.48      A    C  
ATOM    864  O   ALA A  13      -9.631  11.244  69.766  1.00 28.52      A    O  
ATOM    865  CB  ALA A  13     -11.369   8.569  70.623  1.00 27.88      A    C  
ATOM    866  N   SER A  14     -10.279  11.255  71.952  1.00 26.27      A    N  
ATOM    867  CA  SER A  14      -9.152  12.050  72.508  1.00 26.33      A    C  
ATOM    868  C   SER A  14      -7.975  11.122  72.823  1.00 25.20      A    C  
ATOM    869  O   SER A  14      -8.212   9.920  73.015  1.00 22.97      A    O  
ATOM    870  CB  SER A  14      -9.585  12.817  73.732  1.00 27.37      A    C  
ATOM    871  OG  SER A  14     -10.816  13.484  73.492  1.00 29.53      A    O  
ATOM    872  N   VAL A  15      -6.761  11.678  72.868  1.00 25.56      A    N  
ATOM    873  CA  VAL A  15      -5.511  10.970  73.272  1.00 26.98      A    C  
ATOM    874  C   VAL A  15      -5.707  10.497  74.718  1.00 26.63      A    C  
ATOM    875  O   VAL A  15      -6.125  11.319  75.533  1.00 26.36      A    O  
ATOM    876  CB  VAL A  15      -4.269  11.880  73.159  1.00 28.31      A    C  
ATOM    877  CG1 VAL A  15      -3.004  11.151  73.579  1.00 29.64      A    C  
ATOM    878  CG2 VAL A  15      -4.084  12.463  71.764  1.00 29.21      A    C  
ATOM    879  N   GLY A  16      -5.439   9.221  75.004  1.00 26.87      A    N  
ATOM    880  CA  GLY A  16      -5.552   8.627  76.352  1.00 27.36      A    C  
ATOM    881  C   GLY A  16      -6.883   7.921  76.561  1.00 28.77      A    C  
ATOM    882  O   GLY A  16      -6.978   7.137  77.513  1.00 26.75      A    O  
ATOM    883  N   ASP A  17      -7.874   8.164  75.695  1.00 29.41      A    N  
ATOM    884  CA  ASP A  17      -9.196   7.489  75.746  1.00 31.13      A    C  
ATOM    885  C   ASP A  17      -9.012   5.997  75.477  1.00 31.81      A    C  
ATOM    886  O   ASP A  17      -8.171   5.638  74.641  1.00 30.45      A    O  
ATOM    887  CB  ASP A  17     -10.188   8.008  74.699  1.00 32.79      A    C  
ATOM    888  CG  ASP A  17     -10.781   9.370  75.004  1.00 35.03      A    C  
ATOM    889  OD1 ASP A  17     -10.340   9.989  75.998  1.00 36.24      A    O  
ATOM    890  OD2 ASP A  17     -11.676   9.801  74.236  1.00 35.83      A    O1-
ATOM    891  N   ARG A  18      -9.801   5.178  76.163  1.00 31.84      A    N  
ATOM    892  CA  ARG A  18     -10.037   3.762  75.815  1.00 34.33      A    C  
ATOM    893  C   ARG A  18     -10.946   3.753  74.585  1.00 33.44      A    C  
ATOM    894  O   ARG A  18     -12.011   4.385  74.648  1.00 33.45      A    O  
ATOM    895  CB  ARG A  18     -10.658   3.041  77.012  1.00 36.04      A    C  
ATOM    896  CG  ARG A  18     -10.876   1.554  76.803  1.00 38.36      A    C  
ATOM    897  CD  ARG A  18     -11.466   0.937  78.052  1.00 40.47      A    C  
ATOM    898  NE  ARG A  18     -11.635  -0.499  77.910  1.00 43.93      A    N  
ATOM    899  CZ  ARG A  18     -10.689  -1.412  78.135  1.00 44.87      A    C  
ATOM    900  NH1 ARG A  18      -9.472  -1.053  78.514  1.00 43.93      A    N1+
ATOM    901  NH2 ARG A  18     -10.972  -2.693  77.970  1.00 44.79      A    N  
ATOM    902  N   VAL A  19     -10.513   3.104  73.503  1.00 32.15      A    N  
ATOM    903  CA  VAL A  19     -11.265   3.029  72.218  1.00 33.14      A    C  
ATOM    904  C   VAL A  19     -11.668   1.574  71.997  1.00 31.85      A    C  
ATOM    905  O   VAL A  19     -10.831   0.694  72.258  1.00 32.43      A    O  
ATOM    906  CB  VAL A  19     -10.422   3.569  71.048  1.00 34.64      A    C  
ATOM    907  CG1 VAL A  19     -11.107   3.342  69.712  1.00 36.45      A    C  
ATOM    908  CG2 VAL A  19     -10.089   5.040  71.238  1.00 34.81      A    C  
ATOM    909  N   THR A  20     -12.896   1.349  71.530  1.00 31.40      A    N  
ATOM    910  CA  THR A  20     -13.483   0.005  71.287  1.00 33.20      A    C  
ATOM    911  C   THR A  20     -14.120  -0.039  69.896  1.00 32.95      A    C  
ATOM    912  O   THR A  20     -14.874   0.890  69.548  1.00 34.88      A    O  
ATOM    913  CB  THR A  20     -14.508  -0.372  72.365  1.00 34.19      A    C  
ATOM    914  CG2 THR A  20     -15.357  -1.565  71.985  1.00 35.67      A    C  
ATOM    915  OG1 THR A  20     -13.786  -0.675  73.558  1.00 34.13      A    O  
ATOM    916  N   ILE A  21     -13.825  -1.106  69.154  1.00 34.02      A    N  
ATOM    917  CA  ILE A  21     -14.370  -1.401  67.799  1.00 35.05      A    C  
ATOM    918  C   ILE A  21     -14.862  -2.844  67.848  1.00 34.84      A    C  
ATOM    919  O   ILE A  21     -14.144  -3.691  68.416  1.00 35.04      A    O  
ATOM    920  CB  ILE A  21     -13.292  -1.184  66.715  1.00 36.37      A    C  
ATOM    921  CG1 ILE A  21     -12.868   0.285  66.637  1.00 37.89      A    C  
ATOM    922  CG2 ILE A  21     -13.742  -1.711  65.358  1.00 36.73      A    C  
ATOM    923  CD1 ILE A  21     -11.533   0.499  65.951  1.00 39.97      A    C  
ATOM    924  N   THR A  22     -16.044  -3.104  67.302  1.00 35.02      A    N  
ATOM    925  CA  THR A  22     -16.644  -4.457  67.283  1.00 38.15      A    C  
ATOM    926  C   THR A  22     -16.717  -4.921  65.831  1.00 37.94      A    C  
ATOM    927  O   THR A  22     -16.728  -4.069  64.927  1.00 38.66      A    O  
ATOM    928  CB  THR A  22     -17.995  -4.489  68.010  1.00 38.40      A    C  
ATOM    929  CG2 THR A  22     -17.909  -3.951  69.421  1.00 39.64      A    C  
ATOM    930  OG1 THR A  22     -18.940  -3.727  67.263  1.00 39.92      A    O  
ATOM    931  N   CYS A  23     -16.721  -6.235  65.644  1.00 39.76      A    N  
ATOM    932  CA  CYS A  23     -16.858  -6.915  64.340  1.00 41.34      A    C  
ATOM    933  C   CYS A  23     -17.820  -8.083  64.551  1.00 42.58      A    C  
ATOM    934  O   CYS A  23     -17.586  -8.880  65.480  1.00 44.92      A    O  
ATOM    935  CB  CYS A  23     -15.493  -7.356  63.818  1.00 42.32      A    C  
ATOM    936  SG  CYS A  23     -15.542  -8.084  62.159  1.00 45.26      A    S  
ATOM    937  N   LYS A  24     -18.887  -8.134  63.756  1.00 44.54      A    N  
ATOM    938  CA  LYS A  24     -19.908  -9.205  63.815  1.00 45.07      A    C  
ATOM    939  C   LYS A  24     -19.773 -10.077  62.561  1.00 42.33      A    C  
ATOM    940  O   LYS A  24     -19.913  -9.538  61.446  1.00 42.85      A    O  
ATOM    941  CB  LYS A  24     -21.304  -8.593  63.958  1.00 47.14      A    C  
ATOM    942  CG  LYS A  24     -22.356  -9.538  64.525  1.00 50.29      A    C  
ATOM    943  CD  LYS A  24     -23.280  -8.878  65.527  1.00 52.39      A    C  
ATOM    944  CE  LYS A  24     -24.231  -9.860  66.180  1.00 53.50      A    C  
ATOM    945  NZ  LYS A  24     -24.508  -9.498  67.589  1.00 52.69      A    N1+
ATOM    946  N   ALA A  25     -19.487 -11.368  62.754  1.00 40.75      A    N  
ATOM    947  CA  ALA A  25     -19.461 -12.405  61.697  1.00 41.49      A    C  
ATOM    948  C   ALA A  25     -20.893 -12.876  61.416  1.00 42.16      A    C  
ATOM    949  O   ALA A  25     -21.686 -12.962  62.368  1.00 42.75      A    O  
ATOM    950  CB  ALA A  25     -18.574 -13.548  62.127  1.00 40.99      A    C  
ATOM    951  N   SER A  26     -21.205 -13.186  60.157  1.00 44.10      A    N  
ATOM    952  CA  SER A  26     -22.545 -13.652  59.709  1.00 44.02      A    C  
ATOM    953  C   SER A  26     -22.719 -15.158  59.977  1.00 45.39      A    C  
ATOM    954  O   SER A  26     -23.771 -15.699  59.594  1.00 45.67      A    O  
ATOM    955  CB  SER A  26     -22.774 -13.308  58.260  1.00 43.81      A    C  
ATOM    956  OG  SER A  26     -21.903 -14.045  57.416  1.00 43.32      A    O  
ATOM    957  N   GLN A  27     -21.720 -15.811  60.585  1.00 47.16      A    N  
ATOM    958  CA  GLN A  27     -21.802 -17.198  61.122  1.00 47.93      A    C  
ATOM    959  C   GLN A  27     -20.775 -17.359  62.242  1.00 48.34      A    C  
ATOM    960  O   GLN A  27     -19.949 -16.446  62.411  1.00 50.26      A    O  
ATOM    961  CB  GLN A  27     -21.453 -18.270  60.088  1.00 48.39      A    C  
ATOM    962  CG  GLN A  27     -21.900 -17.973  58.667  1.00 49.11      A    C  
ATOM    963  CD  GLN A  27     -21.329 -18.985  57.705  1.00 48.42      A    C  
ATOM    964  NE2 GLN A  27     -21.849 -18.990  56.491  1.00 47.87      A    N  
ATOM    965  OE1 GLN A  27     -20.440 -19.763  58.043  1.00 50.53      A    O  
ATOM    966  N   ASP A  28     -20.817 -18.497  62.940  1.00 48.02      A    N  
ATOM    967  CA  ASP A  28     -19.759 -18.955  63.880  1.00 50.15      A    C  
ATOM    968  C   ASP A  28     -18.431 -18.993  63.112  1.00 48.69      A    C  
ATOM    969  O   ASP A  28     -18.402 -19.590  62.015  1.00 49.71      A    O  
ATOM    970  CB  ASP A  28     -20.112 -20.320  64.483  1.00 51.29      A    C  
ATOM    971  CG  ASP A  28     -19.010 -20.954  65.319  1.00 53.98      A    C  
ATOM    972  OD1 ASP A  28     -18.452 -20.258  66.184  1.00 54.32      A    O  
ATOM    973  OD2 ASP A  28     -18.718 -22.148  65.095  1.00 59.41      A    O1-
ATOM    974  N   VAL A  29     -17.390 -18.350  63.649  1.00 45.50      A    N  
ATOM    975  CA  VAL A  29     -16.007 -18.382  63.085  1.00 43.83      A    C  
ATOM    976  C   VAL A  29     -15.023 -18.752  64.203  1.00 43.53      A    C  
ATOM    977  O   VAL A  29     -13.817 -18.475  64.042  1.00 44.00      A    O  
ATOM    978  CB  VAL A  29     -15.641 -17.047  62.399  1.00 42.58      A    C  
ATOM    979  CG1 VAL A  29     -16.643 -16.674  61.313  1.00 43.54      A    C  
ATOM    980  CG2 VAL A  29     -15.498 -15.902  63.387  1.00 40.71      A    C  
ATOM    981  N   ASN A  30     -15.507 -19.379  65.281  1.00 42.46      A    N  
ATOM    982  CA  ASN A  30     -14.664 -19.804  66.427  1.00 43.11      A    C  
ATOM    983  C   ASN A  30     -13.846 -18.587  66.881  1.00 39.76      A    C  
ATOM    984  O   ASN A  30     -14.465 -17.541  67.146  1.00 40.06      A    O  
ATOM    985  CB  ASN A  30     -13.806 -21.019  66.054  1.00 47.97      A    C  
ATOM    986  CG  ASN A  30     -14.490 -22.340  66.328  1.00 53.47      A    C  
ATOM    987  ND2 ASN A  30     -13.876 -23.161  67.167  1.00 56.70      A    N  
ATOM    988  OD1 ASN A  30     -15.557 -22.617  65.782  1.00 58.42      A    O  
ATOM    989  N   THR A  31     -12.516 -18.714  66.952  1.00 35.86      A    N  
ATOM    990  CA  THR A  31     -11.566 -17.618  67.271  1.00 35.19      A    C  
ATOM    991  C   THR A  31     -10.737 -17.260  66.020  1.00 32.11      A    C  
ATOM    992  O   THR A  31      -9.713 -16.583  66.191  1.00 30.31      A    O  
ATOM    993  CB  THR A  31     -10.676 -18.016  68.457  1.00 35.10      A    C  
ATOM    994  CG2 THR A  31     -11.420 -18.086  69.772  1.00 36.63      A    C  
ATOM    995  OG1 THR A  31     -10.119 -19.296  68.163  1.00 37.44      A    O  
ATOM    996  N   ALA A  32     -11.166 -17.670  64.818  1.00 29.39      A    N  
ATOM    997  CA  ALA A  32     -10.393 -17.541  63.556  1.00 29.97      A    C  
ATOM    998  C   ALA A  32     -10.557 -16.123  63.001  1.00 28.11      A    C  
ATOM    999  O   ALA A  32     -11.127 -15.960  61.904  1.00 27.40      A    O  
ATOM   1000  CB  ALA A  32     -10.825 -18.584  62.552  1.00 30.10      A    C  
ATOM   1001  N   VAL A  33     -10.091 -15.135  63.765  1.00 28.04      A    N  
ATOM   1002  CA  VAL A  33     -10.275 -13.686  63.475  1.00 27.82      A    C  
ATOM   1003  C   VAL A  33      -8.944 -12.973  63.721  1.00 27.33      A    C  
ATOM   1004  O   VAL A  33      -8.303 -13.219  64.757  1.00 27.40      A    O  
ATOM   1005  CB  VAL A  33     -11.422 -13.080  64.307  1.00 28.28      A    C  
ATOM   1006  CG1 VAL A  33     -11.441 -11.558  64.235  1.00 28.43      A    C  
ATOM   1007  CG2 VAL A  33     -12.770 -13.648  63.887  1.00 28.61      A    C  
ATOM   1008  N   ALA A  34      -8.560 -12.115  62.781  1.00 28.18      A    N  
ATOM   1009  CA  ALA A  34      -7.378 -11.237  62.874  1.00 27.13      A    C  
ATOM   1010  C   ALA A  34      -7.841  -9.783  62.811  1.00 26.02      A    C  
ATOM   1011  O   ALA A  34      -8.888  -9.508  62.181  1.00 23.17      A    O  
ATOM   1012  CB  ALA A  34      -6.407 -11.559  61.765  1.00 27.34      A    C  
ATOM   1013  N   TRP A  35      -7.067  -8.903  63.446  1.00 25.93      A    N  
ATOM   1014  CA  TRP A  35      -7.216  -7.430  63.381  1.00 25.78      A    C  
ATOM   1015  C   TRP A  35      -5.957  -6.825  62.760  1.00 25.05      A    C  
ATOM   1016  O   TRP A  35      -4.846  -7.205  63.184  1.00 23.28      A    O  
ATOM   1017  CB  TRP A  35      -7.480  -6.862  64.775  1.00 26.05      A    C  
ATOM   1018  CG  TRP A  35      -8.816  -7.255  65.318  1.00 26.40      A    C  
ATOM   1019  CD1 TRP A  35      -9.097  -8.338  66.098  1.00 26.40      A    C  
ATOM   1020  CD2 TRP A  35     -10.065  -6.569  65.112  1.00 26.63      A    C  
ATOM   1021  CE2 TRP A  35     -11.049  -7.293  65.814  1.00 26.61      A    C  
ATOM   1022  CE3 TRP A  35     -10.444  -5.410  64.426  1.00 26.33      A    C  
ATOM   1023  NE1 TRP A  35     -10.430  -8.366  66.397  1.00 26.63      A    N  
ATOM   1024  CZ2 TRP A  35     -12.387  -6.901  65.839  1.00 27.24      A    C  
ATOM   1025  CZ3 TRP A  35     -11.765  -5.024  64.448  1.00 26.96      A    C  
ATOM   1026  CH2 TRP A  35     -12.723  -5.757  65.152  1.00 26.97      A    C  
ATOM   1027  N   TYR A  36      -6.145  -5.922  61.793  1.00 25.92      A    N  
ATOM   1028  CA  TYR A  36      -5.059  -5.214  61.071  1.00 25.90      A    C  
ATOM   1029  C   TYR A  36      -5.184  -3.708  61.296  1.00 24.77      A    C  
ATOM   1030  O   TYR A  36      -6.300  -3.184  61.361  1.00 23.19      A    O  
ATOM   1031  CB  TYR A  36      -5.094  -5.523  59.574  1.00 27.13      A    C  
ATOM   1032  CG  TYR A  36      -5.001  -6.990  59.258  1.00 27.28      A    C  
ATOM   1033  CD1 TYR A  36      -3.780  -7.641  59.162  1.00 28.24      A    C  
ATOM   1034  CD2 TYR A  36      -6.150  -7.739  59.104  1.00 27.94      A    C  
ATOM   1035  CE1 TYR A  36      -3.706  -8.998  58.887  1.00 28.43      A    C  
ATOM   1036  CE2 TYR A  36      -6.092  -9.093  58.832  1.00 29.12      A    C  
ATOM   1037  CZ  TYR A  36      -4.871  -9.727  58.726  1.00 28.38      A    C  
ATOM   1038  OH  TYR A  36      -4.872 -11.066  58.459  1.00 30.93      A    O  
ATOM   1039  N   GLN A  37      -4.031  -3.058  61.406  1.00 23.45      A    N  
ATOM   1040  CA  GLN A  37      -3.873  -1.590  61.449  1.00 22.97      A    C  
ATOM   1041  C   GLN A  37      -3.257  -1.139  60.125  1.00 23.54      A    C  
ATOM   1042  O   GLN A  37      -2.192  -1.677  59.760  1.00 22.87      A    O  
ATOM   1043  CB  GLN A  37      -2.960  -1.235  62.616  1.00 22.58      A    C  
ATOM   1044  CG  GLN A  37      -2.769   0.256  62.817  1.00 22.58      A    C  
ATOM   1045  CD  GLN A  37      -1.645   0.506  63.786  1.00 23.49      A    C  
ATOM   1046  NE2 GLN A  37      -1.898   1.369  64.759  1.00 24.20      A    N  
ATOM   1047  OE1 GLN A  37      -0.563  -0.074  63.670  1.00 23.25      A    O  
ATOM   1048  N   GLN A  38      -3.891  -0.187  59.442  1.00 23.50      A    N  
ATOM   1049  CA  GLN A  38      -3.318   0.452  58.233  1.00 24.28      A    C  
ATOM   1050  C   GLN A  38      -3.181   1.954  58.481  1.00 23.26      A    C  
ATOM   1051  O   GLN A  38      -4.193   2.652  58.420  1.00 21.91      A    O  
ATOM   1052  CB  GLN A  38      -4.174   0.199  56.996  1.00 25.43      A    C  
ATOM   1053  CG  GLN A  38      -3.574   0.820  55.742  1.00 26.52      A    C  
ATOM   1054  CD  GLN A  38      -4.219   0.274  54.496  1.00 27.26      A    C  
ATOM   1055  NE2 GLN A  38      -3.399  -0.055  53.513  1.00 28.37      A    N  
ATOM   1056  OE1 GLN A  38      -5.438   0.134  54.422  1.00 28.30      A    O  
ATOM   1057  N   LYS A  39      -1.958   2.402  58.742  1.00 23.84      A    N  
ATOM   1058  CA  LYS A  39      -1.599   3.830  58.906  1.00 25.69      A    C  
ATOM   1059  C   LYS A  39      -1.529   4.473  57.524  1.00 26.51      A    C  
ATOM   1060  O   LYS A  39      -1.462   3.773  56.512  1.00 25.86      A    O  
ATOM   1061  CB  LYS A  39      -0.286   3.942  59.687  1.00 25.34      A    C  
ATOM   1062  CG  LYS A  39      -0.371   3.430  61.114  1.00 25.28      A    C  
ATOM   1063  CD  LYS A  39       0.914   3.560  61.878  1.00 25.20      A    C  
ATOM   1064  CE  LYS A  39       0.793   3.048  63.295  1.00 25.77      A    C  
ATOM   1065  NZ  LYS A  39       1.858   3.603  64.162  1.00 25.49      A    N1+
ATOM   1066  N   PRO A  40      -1.581   5.822  57.437  1.00 27.44      A    N  
ATOM   1067  CA  PRO A  40      -1.548   6.512  56.145  1.00 29.11      A    C  
ATOM   1068  C   PRO A  40      -0.282   6.200  55.325  1.00 28.81      A    C  
ATOM   1069  O   PRO A  40       0.808   6.352  55.849  1.00 30.00      A    O  
ATOM   1070  CB  PRO A  40      -1.565   7.999  56.538  1.00 28.90      A    C  
ATOM   1071  CG  PRO A  40      -2.212   8.017  57.909  1.00 29.40      A    C  
ATOM   1072  CD  PRO A  40      -1.699   6.755  58.572  1.00 28.31      A    C  
ATOM   1073  N   GLY A  41      -0.455   5.733  54.088  1.00 29.53      A    N  
ATOM   1074  CA  GLY A  41       0.639   5.482  53.128  1.00 31.69      A    C  
ATOM   1075  C   GLY A  41       1.267   4.101  53.263  1.00 33.04      A    C  
ATOM   1076  O   GLY A  41       2.091   3.746  52.386  1.00 34.17      A    O  
ATOM   1077  N   LYS A  42       0.896   3.323  54.286  1.00 33.16      A    N  
ATOM   1078  CA  LYS A  42       1.618   2.075  54.661  1.00 32.50      A    C  
ATOM   1079  C   LYS A  42       0.795   0.836  54.296  1.00 29.07      A    C  
ATOM   1080  O   LYS A  42      -0.425   0.962  54.068  1.00 28.36      A    O  
ATOM   1081  CB  LYS A  42       1.927   2.061  56.160  1.00 34.87      A    C  
ATOM   1082  CG  LYS A  42       2.627   3.301  56.692  1.00 37.39      A    C  
ATOM   1083  CD  LYS A  42       3.956   3.587  56.028  1.00 41.21      A    C  
ATOM   1084  CE  LYS A  42       4.713   4.715  56.700  1.00 43.40      A    C  
ATOM   1085  NZ  LYS A  42       5.572   5.444  55.738  1.00 45.39      A    N1+
ATOM   1086  N   ALA A  43       1.456  -0.321  54.260  1.00 26.37      A    N  
ATOM   1087  CA  ALA A  43       0.818  -1.654  54.208  1.00 26.50      A    C  
ATOM   1088  C   ALA A  43       0.111  -1.914  55.536  1.00 25.00      A    C  
ATOM   1089  O   ALA A  43       0.571  -1.476  56.587  1.00 22.61      A    O  
ATOM   1090  CB  ALA A  43       1.853  -2.715  53.930  1.00 26.74      A    C  
ATOM   1091  N   PRO A  44      -1.034  -2.627  55.543  1.00 25.25      A    N  
ATOM   1092  CA  PRO A  44      -1.606  -3.118  56.793  1.00 26.00      A    C  
ATOM   1093  C   PRO A  44      -0.577  -3.950  57.571  1.00 27.28      A    C  
ATOM   1094  O   PRO A  44       0.275  -4.556  56.958  1.00 28.14      A    O  
ATOM   1095  CB  PRO A  44      -2.797  -3.960  56.334  1.00 25.43      A    C  
ATOM   1096  CG  PRO A  44      -3.174  -3.341  55.013  1.00 25.57      A    C  
ATOM   1097  CD  PRO A  44      -1.851  -2.980  54.375  1.00 25.35      A    C  
ATOM   1098  N   LYS A  45      -0.673  -3.902  58.898  1.00 27.94      A    N  
ATOM   1099  CA  LYS A  45       0.160  -4.643  59.872  1.00 29.61      A    C  
ATOM   1100  C   LYS A  45      -0.778  -5.508  60.726  1.00 29.84      A    C  
ATOM   1101  O   LYS A  45      -1.859  -5.007  61.110  1.00 26.97      A    O  
ATOM   1102  CB  LYS A  45       0.957  -3.645  60.719  1.00 32.84      A    C  
ATOM   1103  CG  LYS A  45       1.800  -4.255  61.831  1.00 37.05      A    C  
ATOM   1104  CD  LYS A  45       2.164  -3.295  62.954  1.00 40.01      A    C  
ATOM   1105  CE  LYS A  45       2.713  -4.019  64.169  1.00 43.52      A    C  
ATOM   1106  NZ  LYS A  45       3.003  -3.093  65.294  1.00 45.54      A    N1+
ATOM   1107  N   LEU A  46      -0.392  -6.760  60.985  1.00 27.95      A    N  
ATOM   1108  CA  LEU A  46      -1.148  -7.696  61.859  1.00 26.83      A    C  
ATOM   1109  C   LEU A  46      -0.947  -7.264  63.308  1.00 26.02      A    C  
ATOM   1110  O   LEU A  46       0.220  -7.142  63.720  1.00 26.99      A    O  
ATOM   1111  CB  LEU A  46      -0.644  -9.129  61.669  1.00 26.52      A    C  
ATOM   1112  CG  LEU A  46      -1.345 -10.181  62.532  1.00 27.08      A    C  
ATOM   1113  CD1 LEU A  46      -2.791 -10.366  62.088  1.00 26.44      A    C  
ATOM   1114  CD2 LEU A  46      -0.598 -11.509  62.495  1.00 27.24      A    C  
ATOM   1115  N   LEU A  47      -2.039  -7.068  64.046  1.00 25.65      A    N  
ATOM   1116  CA  LEU A  47      -2.007  -6.737  65.495  1.00 26.80      A    C  
ATOM   1117  C   LEU A  47      -2.389  -7.975  66.313  1.00 26.52      A    C  
ATOM   1118  O   LEU A  47      -1.614  -8.347  67.218  1.00 28.62      A    O  
ATOM   1119  CB  LEU A  47      -2.987  -5.595  65.773  1.00 27.29      A    C  
ATOM   1120  CG  LEU A  47      -2.681  -4.261  65.095  1.00 27.40      A    C  
ATOM   1121  CD1 LEU A  47      -3.663  -3.212  65.574  1.00 28.31      A    C  
ATOM   1122  CD2 LEU A  47      -1.257  -3.807  65.372  1.00 27.07      A    C  
ATOM   1123  N   ILE A  48      -3.544  -8.564  66.001  1.00 25.92      A    N  
ATOM   1124  CA  ILE A  48      -4.194  -9.652  66.787  1.00 27.05      A    C  
ATOM   1125  C   ILE A  48      -4.557 -10.787  65.830  1.00 26.52      A    C  
ATOM   1126  O   ILE A  48      -5.070 -10.488  64.739  1.00 26.49      A    O  
ATOM   1127  CB  ILE A  48      -5.445  -9.121  67.521  1.00 27.01      A    C  
ATOM   1128  CG1 ILE A  48      -5.138  -7.891  68.378  1.00 26.77      A    C  
ATOM   1129  CG2 ILE A  48      -6.114 -10.225  68.332  1.00 28.56      A    C  
ATOM   1130  CD1 ILE A  48      -4.145  -8.121  69.487  1.00 28.61      A    C  
ATOM   1131  N   TYR A  49      -4.306 -12.036  66.226  1.00 26.61      A    N  
ATOM   1132  CA  TYR A  49      -4.809 -13.245  65.521  1.00 26.79      A    C  
ATOM   1133  C   TYR A  49      -5.265 -14.258  66.576  1.00 28.29      A    C  
ATOM   1134  O   TYR A  49      -4.948 -14.068  67.764  1.00 27.76      A    O  
ATOM   1135  CB  TYR A  49      -3.769 -13.807  64.545  1.00 25.42      A    C  
ATOM   1136  CG  TYR A  49      -2.508 -14.334  65.175  1.00 25.80      A    C  
ATOM   1137  CD1 TYR A  49      -1.513 -13.475  65.608  1.00 26.76      A    C  
ATOM   1138  CD2 TYR A  49      -2.299 -15.694  65.331  1.00 26.25      A    C  
ATOM   1139  CE1 TYR A  49      -0.349 -13.948  66.191  1.00 27.43      A    C  
ATOM   1140  CE2 TYR A  49      -1.138 -16.185  65.909  1.00 26.59      A    C  
ATOM   1141  CZ  TYR A  49      -0.156 -15.310  66.336  1.00 27.26      A    C  
ATOM   1142  OH  TYR A  49       0.997 -15.775  66.902  1.00 29.46      A    O  
ATOM   1143  N   TRP A  50      -6.012 -15.278  66.144  1.00 29.60      A    N  
ATOM   1144  CA  TRP A  50      -6.805 -16.177  67.023  1.00 30.76      A    C  
ATOM   1145  C   TRP A  50      -7.648 -15.334  67.994  1.00 31.08      A    C  
ATOM   1146  O   TRP A  50      -7.660 -15.644  69.206  1.00 28.45      A    O  
ATOM   1147  CB  TRP A  50      -5.889 -17.176  67.742  1.00 30.67      A    C  
ATOM   1148  CG  TRP A  50      -5.256 -18.172  66.819  1.00 31.18      A    C  
ATOM   1149  CD1 TRP A  50      -3.925 -18.458  66.708  1.00 31.13      A    C  
ATOM   1150  CD2 TRP A  50      -5.931 -19.015  65.869  1.00 30.36      A    C  
ATOM   1151  CE2 TRP A  50      -4.937 -19.785  65.226  1.00 30.88      A    C  
ATOM   1152  CE3 TRP A  50      -7.270 -19.201  65.502  1.00 30.60      A    C  
ATOM   1153  NE1 TRP A  50      -3.728 -19.424  65.759  1.00 31.54      A    N  
ATOM   1154  CZ2 TRP A  50      -5.244 -20.724  64.242  1.00 31.56      A    C  
ATOM   1155  CZ3 TRP A  50      -7.573 -20.130  64.529  1.00 30.76      A    C  
ATOM   1156  CH2 TRP A  50      -6.571 -20.880  63.908  1.00 31.39      A    C  
ATOM   1157  N   ALA A  51      -8.289 -14.282  67.467  1.00 31.54      A    N  
ATOM   1158  CA  ALA A  51      -9.236 -13.375  68.163  1.00 30.67      A    C  
ATOM   1159  C   ALA A  51      -8.537 -12.539  69.245  1.00 30.43      A    C  
ATOM   1160  O   ALA A  51      -8.968 -11.382  69.429  1.00 31.57      A    O  
ATOM   1161  CB  ALA A  51     -10.384 -14.169  68.742  1.00 30.71      A    C  
ATOM   1162  N   SER A  52      -7.541 -13.080  69.959  1.00 29.62      A    N  
ATOM   1163  CA  SER A  52      -6.996 -12.458  71.196  1.00 30.24      A    C  
ATOM   1164  C   SER A  52      -5.475 -12.610  71.349  1.00 28.89      A    C  
ATOM   1165  O   SER A  52      -4.954 -12.042  72.319  1.00 27.32      A    O  
ATOM   1166  CB  SER A  52      -7.718 -12.998  72.423  1.00 32.27      A    C  
ATOM   1167  OG  SER A  52      -7.250 -14.292  72.779  1.00 33.22      A    O  
ATOM   1168  N   THR A  53      -4.767 -13.313  70.459  1.00 30.41      A    N  
ATOM   1169  CA  THR A  53      -3.281 -13.410  70.532  1.00 32.74      A    C  
ATOM   1170  C   THR A  53      -2.659 -12.175  69.869  1.00 32.96      A    C  
ATOM   1171  O   THR A  53      -2.955 -11.927  68.695  1.00 31.36      A    O  
ATOM   1172  CB  THR A  53      -2.735 -14.703  69.914  1.00 32.96      A    C  
ATOM   1173  CG2 THR A  53      -1.242 -14.860  70.118  1.00 32.53      A    C  
ATOM   1174  OG1 THR A  53      -3.422 -15.798  70.518  1.00 34.31      A    O  
ATOM   1175  N   ARG A  54      -1.806 -11.458  70.602  1.00 35.68      A    N  
ATOM   1176  CA  ARG A  54      -1.049 -10.288  70.088  1.00 38.66      A    C  
ATOM   1177  C   ARG A  54       0.123 -10.815  69.253  1.00 38.92      A    C  
ATOM   1178  O   ARG A  54       0.847 -11.678  69.768  1.00 38.61      A    O  
ATOM   1179  CB  ARG A  54      -0.576  -9.405  71.248  1.00 39.38      A    C  
ATOM   1180  CG  ARG A  54      -0.711  -7.915  70.975  1.00 41.30      A    C  
ATOM   1181  CD  ARG A  54      -0.298  -7.033  72.137  1.00 42.72      A    C  
ATOM   1182  NE  ARG A  54      -0.705  -7.592  73.419  1.00 44.93      A    N  
ATOM   1183  CZ  ARG A  54       0.117  -8.075  74.351  1.00 46.29      A    C  
ATOM   1184  NH1 ARG A  54       1.431  -8.056  74.184  1.00 46.01      A    N1+
ATOM   1185  NH2 ARG A  54      -0.387  -8.566  75.470  1.00 48.10      A    N  
ATOM   1186  N   HIS A  55       0.274 -10.343  68.008  1.00 39.30      A    N  
ATOM   1187  CA  HIS A  55       1.453 -10.606  67.136  1.00 38.80      A    C  
ATOM   1188  C   HIS A  55       2.687 -10.015  67.829  1.00 39.62      A    C  
ATOM   1189  O   HIS A  55       2.515  -9.055  68.592  1.00 36.93      A    O  
ATOM   1190  CB  HIS A  55       1.198 -10.064  65.720  1.00 40.77      A    C  
ATOM   1191  CG  HIS A  55       2.387 -10.068  64.819  1.00 42.64      A    C  
ATOM   1192  CD2 HIS A  55       2.965  -9.077  64.104  1.00 43.95      A    C  
ATOM   1193  ND1 HIS A  55       3.105 -11.216  64.546  1.00 44.09      A    N  
ATOM   1194  CE1 HIS A  55       4.088 -10.928  63.716  1.00 45.27      A    C  
ATOM   1195  NE2 HIS A  55       4.020  -9.621  63.425  1.00 44.18      A    N  
ATOM   1196  N   THR A  56       3.874 -10.584  67.598  1.00 42.10      A    N  
ATOM   1197  CA  THR A  56       5.130 -10.257  68.333  1.00 44.82      A    C  
ATOM   1198  C   THR A  56       5.487  -8.782  68.108  1.00 43.02      A    C  
ATOM   1199  O   THR A  56       5.298  -8.299  66.977  1.00 42.73      A    O  
ATOM   1200  CB  THR A  56       6.277 -11.192  67.922  1.00 46.87      A    C  
ATOM   1201  CG2 THR A  56       5.994 -12.649  68.224  1.00 46.63      A    C  
ATOM   1202  OG1 THR A  56       6.504 -11.025  66.521  1.00 49.76      A    O  
ATOM   1203  N   GLY A  57       5.935  -8.090  69.163  1.00 43.41      A    N  
ATOM   1204  CA  GLY A  57       6.390  -6.685  69.111  1.00 43.98      A    C  
ATOM   1205  C   GLY A  57       5.248  -5.673  69.123  1.00 43.68      A    C  
ATOM   1206  O   GLY A  57       5.549  -4.472  69.278  1.00 45.47      A    O  
ATOM   1207  N   VAL A  58       3.991  -6.117  68.969  1.00 40.61      A    N  
ATOM   1208  CA  VAL A  58       2.771  -5.253  69.013  1.00 37.30      A    C  
ATOM   1209  C   VAL A  58       2.604  -4.722  70.437  1.00 36.87      A    C  
ATOM   1210  O   VAL A  58       2.732  -5.481  71.394  1.00 35.13      A    O  
ATOM   1211  CB  VAL A  58       1.520  -6.021  68.546  1.00 36.52      A    C  
ATOM   1212  CG1 VAL A  58       0.235  -5.243  68.791  1.00 36.78      A    C  
ATOM   1213  CG2 VAL A  58       1.625  -6.422  67.085  1.00 36.44      A    C  
ATOM   1214  N   PRO A  59       2.325  -3.409  70.629  1.00 36.31      A    N  
ATOM   1215  CA  PRO A  59       2.163  -2.839  71.969  1.00 35.01      A    C  
ATOM   1216  C   PRO A  59       0.984  -3.426  72.765  1.00 33.61      A    C  
ATOM   1217  O   PRO A  59      -0.076  -3.647  72.193  1.00 29.53      A    O  
ATOM   1218  CB  PRO A  59       1.911  -1.345  71.714  1.00 35.98      A    C  
ATOM   1219  CG  PRO A  59       2.440  -1.098  70.316  1.00 36.58      A    C  
ATOM   1220  CD  PRO A  59       2.192  -2.393  69.572  1.00 36.67      A    C  
ATOM   1221  N   SER A  60       1.189  -3.630  74.070  1.00 33.97      A    N  
ATOM   1222  CA  SER A  60       0.233  -4.285  75.005  1.00 35.13      A    C  
ATOM   1223  C   SER A  60      -1.100  -3.524  75.065  1.00 33.56      A    C  
ATOM   1224  O   SER A  60      -2.104  -4.157  75.423  1.00 34.37      A    O  
ATOM   1225  CB  SER A  60       0.836  -4.430  76.376  1.00 35.26      A    C  
ATOM   1226  OG  SER A  60       1.285  -3.175  76.853  1.00 38.91      A    O  
ATOM   1227  N   ARG A  61      -1.121  -2.227  74.730  1.00 32.32      A    N  
ATOM   1228  CA  ARG A  61      -2.353  -1.389  74.774  1.00 31.40      A    C  
ATOM   1229  C   ARG A  61      -3.359  -1.856  73.714  1.00 30.21      A    C  
ATOM   1230  O   ARG A  61      -4.543  -1.520  73.856  1.00 29.39      A    O  
ATOM   1231  CB  ARG A  61      -2.022   0.100  74.624  1.00 32.18      A    C  
ATOM   1232  CG  ARG A  61      -1.681   0.561  73.214  1.00 32.70      A    C  
ATOM   1233  CD  ARG A  61      -1.364   2.044  73.234  1.00 33.21      A    C  
ATOM   1234  NE  ARG A  61      -0.931   2.542  71.938  1.00 32.66      A    N  
ATOM   1235  CZ  ARG A  61       0.323   2.529  71.493  1.00 32.75      A    C  
ATOM   1236  NH1 ARG A  61       1.300   2.029  72.236  1.00 33.41      A    N1+
ATOM   1237  NH2 ARG A  61       0.592   3.006  70.290  1.00 30.86      A    N  
ATOM   1238  N   PHE A  62      -2.910  -2.575  72.679  1.00 29.46      A    N  
ATOM   1239  CA  PHE A  62      -3.790  -3.232  71.676  1.00 29.30      A    C  
ATOM   1240  C   PHE A  62      -4.190  -4.613  72.200  1.00 29.57      A    C  
ATOM   1241  O   PHE A  62      -3.300  -5.374  72.659  1.00 29.85      A    O  
ATOM   1242  CB  PHE A  62      -3.104  -3.348  70.312  1.00 29.29      A    C  
ATOM   1243  CG  PHE A  62      -2.680  -2.031  69.712  1.00 29.39      A    C  
ATOM   1244  CD1 PHE A  62      -3.623  -1.114  69.274  1.00 30.45      A    C  
ATOM   1245  CD2 PHE A  62      -1.340  -1.702  69.597  1.00 30.74      A    C  
ATOM   1246  CE1 PHE A  62      -3.236   0.097  68.721  1.00 30.54      A    C  
ATOM   1247  CE2 PHE A  62      -0.952  -0.489  69.048  1.00 31.24      A    C  
ATOM   1248  CZ  PHE A  62      -1.901   0.405  68.606  1.00 31.16      A    C  
ATOM   1249  N   SER A  63      -5.484  -4.926  72.134  1.00 28.30      A    N  
ATOM   1250  CA  SER A  63      -6.041  -6.236  72.547  1.00 29.61      A    C  
ATOM   1251  C   SER A  63      -7.279  -6.580  71.716  1.00 28.69      A    C  
ATOM   1252  O   SER A  63      -7.952  -5.667  71.206  1.00 27.31      A    O  
ATOM   1253  CB  SER A  63      -6.361  -6.253  74.024  1.00 30.80      A    C  
ATOM   1254  OG  SER A  63      -7.492  -5.443  74.296  1.00 31.00      A    O  
ATOM   1255  N   GLY A  64      -7.541  -7.875  71.583  1.00 29.59      A    N  
ATOM   1256  CA  GLY A  64      -8.774  -8.418  70.998  1.00 31.30      A    C  
ATOM   1257  C   GLY A  64      -9.408  -9.400  71.961  1.00 33.18      A    C  
ATOM   1258  O   GLY A  64      -8.710  -9.884  72.862  1.00 35.34      A    O  
ATOM   1259  N   SER A  65     -10.694  -9.668  71.781  1.00 35.72      A    N  
ATOM   1260  CA  SER A  65     -11.474 -10.650  72.570  1.00 38.26      A    C  
ATOM   1261  C   SER A  65     -12.684 -11.068  71.740  1.00 37.78      A    C  
ATOM   1262  O   SER A  65     -13.004 -10.362  70.759  1.00 37.98      A    O  
ATOM   1263  CB  SER A  65     -11.881 -10.071  73.900  1.00 40.06      A    C  
ATOM   1264  OG  SER A  65     -12.727  -8.947  73.709  1.00 42.06      A    O  
ATOM   1265  N   GLY A  66     -13.314 -12.180  72.106  1.00 38.09      A    N  
ATOM   1266  CA  GLY A  66     -14.531 -12.669  71.440  1.00 38.73      A    C  
ATOM   1267  C   GLY A  66     -14.378 -14.090  70.946  1.00 39.89      A    C  
ATOM   1268  O   GLY A  66     -13.255 -14.624  70.967  1.00 40.70      A    O  
ATOM   1269  N   SER A  67     -15.491 -14.658  70.490  1.00 43.96      A    N  
ATOM   1270  CA  SER A  67     -15.653 -16.071  70.069  1.00 44.51      A    C  
ATOM   1271  C   SER A  67     -16.963 -16.178  69.281  1.00 44.10      A    C  
ATOM   1272  O   SER A  67     -17.850 -15.334  69.509  1.00 47.84      A    O  
ATOM   1273  CB  SER A  67     -15.632 -16.991  71.270  1.00 45.68      A    C  
ATOM   1274  OG  SER A  67     -15.451 -18.349  70.885  1.00 47.32      A    O  
ATOM   1275  N   GLY A  68     -17.066 -17.143  68.366  1.00 42.12      A    N  
ATOM   1276  CA  GLY A  68     -18.289 -17.386  67.582  1.00 40.00      A    C  
ATOM   1277  C   GLY A  68     -18.559 -16.277  66.585  1.00 40.46      A    C  
ATOM   1278  O   GLY A  68     -17.979 -16.341  65.484  1.00 42.56      A    O  
ATOM   1279  N   THR A  69     -19.406 -15.302  66.942  1.00 39.98      A    N  
ATOM   1280  CA  THR A  69     -19.886 -14.225  66.027  1.00 40.87      A    C  
ATOM   1281  C   THR A  69     -19.523 -12.815  66.518  1.00 39.67      A    C  
ATOM   1282  O   THR A  69     -19.605 -11.899  65.687  1.00 38.85      A    O  
ATOM   1283  CB  THR A  69     -21.404 -14.275  65.817  1.00 41.70      A    C  
ATOM   1284  CG2 THR A  69     -21.866 -15.533  65.116  1.00 43.38      A    C  
ATOM   1285  OG1 THR A  69     -22.037 -14.175  67.092  1.00 43.66      A    O  
ATOM   1286  N   ASP A  70     -19.163 -12.615  67.790  1.00 40.80      A    N  
ATOM   1287  CA  ASP A  70     -18.934 -11.244  68.329  1.00 41.88      A    C  
ATOM   1288  C   ASP A  70     -17.484 -11.063  68.780  1.00 39.43      A    C  
ATOM   1289  O   ASP A  70     -17.019 -11.819  69.646  1.00 43.94      A    O  
ATOM   1290  CB  ASP A  70     -19.951 -10.893  69.411  1.00 44.58      A    C  
ATOM   1291  CG  ASP A  70     -21.216 -10.339  68.782  1.00 48.33      A    C  
ATOM   1292  OD1 ASP A  70     -21.189  -9.167  68.349  1.00 52.21      A    O  
ATOM   1293  OD2 ASP A  70     -22.195 -11.101  68.666  1.00 52.11      A    O1-
ATOM   1294  N   PHE A  71     -16.822 -10.053  68.209  1.00 37.96      A    N  
ATOM   1295  CA  PHE A  71     -15.375  -9.773  68.377  1.00 33.29      A    C  
ATOM   1296  C   PHE A  71     -15.193  -8.292  68.690  1.00 30.98      A    C  
ATOM   1297  O   PHE A  71     -15.940  -7.455  68.154  1.00 29.60      A    O  
ATOM   1298  CB  PHE A  71     -14.615 -10.225  67.131  1.00 31.42      A    C  
ATOM   1299  CG  PHE A  71     -14.834 -11.680  66.821  1.00 30.12      A    C  
ATOM   1300  CD1 PHE A  71     -14.104 -12.659  67.478  1.00 29.05      A    C  
ATOM   1301  CD2 PHE A  71     -15.815 -12.070  65.921  1.00 29.14      A    C  
ATOM   1302  CE1 PHE A  71     -14.326 -14.000  67.209  1.00 28.46      A    C  
ATOM   1303  CE2 PHE A  71     -16.034 -13.411  65.656  1.00 28.58      A    C  
ATOM   1304  CZ  PHE A  71     -15.291 -14.372  66.302  1.00 28.26      A    C  
ATOM   1305  N   THR A  72     -14.231  -8.005  69.562  1.00 31.07      A    N  
ATOM   1306  CA  THR A  72     -13.905  -6.647  70.052  1.00 31.84      A    C  
ATOM   1307  C   THR A  72     -12.414  -6.397  69.829  1.00 30.79      A    C  
ATOM   1308  O   THR A  72     -11.605  -7.310  70.087  1.00 30.21      A    O  
ATOM   1309  CB  THR A  72     -14.333  -6.496  71.517  1.00 32.98      A    C  
ATOM   1310  CG2 THR A  72     -13.898  -5.190  72.146  1.00 34.94      A    C  
ATOM   1311  OG1 THR A  72     -15.758  -6.589  71.519  1.00 33.60      A    O  
ATOM   1312  N   PHE A  73     -12.081  -5.208  69.335  1.00 29.73      A    N  
ATOM   1313  CA  PHE A  73     -10.697  -4.682  69.287  1.00 28.46      A    C  
ATOM   1314  C   PHE A  73     -10.627  -3.480  70.229  1.00 26.56      A    C  
ATOM   1315  O   PHE A  73     -11.485  -2.591  70.128  1.00 27.61      A    O  
ATOM   1316  CB  PHE A  73     -10.295  -4.326  67.853  1.00 28.57      A    C  
ATOM   1317  CG  PHE A  73      -8.888  -3.797  67.757  1.00 27.56      A    C  
ATOM   1318  CD1 PHE A  73      -7.809  -4.663  67.752  1.00 26.73      A    C  
ATOM   1319  CD2 PHE A  73      -8.644  -2.434  67.739  1.00 27.35      A    C  
ATOM   1320  CE1 PHE A  73      -6.515  -4.174  67.689  1.00 26.92      A    C  
ATOM   1321  CE2 PHE A  73      -7.348  -1.946  67.680  1.00 27.32      A    C  
ATOM   1322  CZ  PHE A  73      -6.287  -2.817  67.664  1.00 27.18      A    C  
ATOM   1323  N   THR A  74      -9.639  -3.454  71.118  1.00 25.99      A    N  
ATOM   1324  CA  THR A  74      -9.515  -2.401  72.149  1.00 26.68      A    C  
ATOM   1325  C   THR A  74      -8.148  -1.729  72.079  1.00 26.59      A    C  
ATOM   1326  O   THR A  74      -7.140  -2.444  71.982  1.00 26.86      A    O  
ATOM   1327  CB  THR A  74      -9.782  -2.981  73.540  1.00 27.62      A    C  
ATOM   1328  CG2 THR A  74      -9.572  -1.985  74.658  1.00 27.94      A    C  
ATOM   1329  OG1 THR A  74     -11.135  -3.426  73.482  1.00 27.44      A    O  
ATOM   1330  N   ILE A  75      -8.147  -0.397  72.162  1.00 26.35      A    N  
ATOM   1331  CA  ILE A  75      -6.960   0.425  72.527  1.00 27.66      A    C  
ATOM   1332  C   ILE A  75      -7.225   1.008  73.918  1.00 28.37      A    C  
ATOM   1333  O   ILE A  75      -8.157   1.822  74.049  1.00 29.21      A    O  
ATOM   1334  CB  ILE A  75      -6.677   1.517  71.476  1.00 27.68      A    C  
ATOM   1335  CG1 ILE A  75      -6.742   0.976  70.043  1.00 28.13      A    C  
ATOM   1336  CG2 ILE A  75      -5.344   2.187  71.772  1.00 27.37      A    C  
ATOM   1337  CD1 ILE A  75      -6.686   2.047  68.975  1.00 29.11      A    C  
ATOM   1338  N   SER A  76      -6.434   0.599  74.912  1.00 28.49      A    N  
ATOM   1339  CA  SER A  76      -6.621   0.936  76.347  1.00 29.28      A    C  
ATOM   1340  C   SER A  76      -6.401   2.438  76.548  1.00 29.20      A    C  
ATOM   1341  O   SER A  76      -7.139   3.051  77.334  1.00 30.31      A    O  
ATOM   1342  CB  SER A  76      -5.693   0.128  77.214  1.00 29.50      A    C  
ATOM   1343  OG  SER A  76      -4.354   0.583  77.086  1.00 30.01      A    O  
ATOM   1344  N   SER A  77      -5.410   2.992  75.852  1.00 29.05      A    N  
ATOM   1345  CA  SER A  77      -4.982   4.408  75.946  1.00 28.92      A    C  
ATOM   1346  C   SER A  77      -4.520   4.872  74.563  1.00 28.27      A    C  
ATOM   1347  O   SER A  77      -3.348   4.643  74.230  1.00 27.66      A    O  
ATOM   1348  CB  SER A  77      -3.904   4.570  76.985  1.00 29.45      A    C  
ATOM   1349  OG  SER A  77      -3.314   5.861  76.904  1.00 32.18      A    O  
ATOM   1350  N   LEU A  78      -5.430   5.483  73.799  1.00 26.56      A    N  
ATOM   1351  CA  LEU A  78      -5.195   5.957  72.410  1.00 24.77      A    C  
ATOM   1352  C   LEU A  78      -4.000   6.913  72.403  1.00 23.56      A    C  
ATOM   1353  O   LEU A  78      -4.023   7.875  73.184  1.00 23.28      A    O  
ATOM   1354  CB  LEU A  78      -6.460   6.652  71.899  1.00 24.66      A    C  
ATOM   1355  CG  LEU A  78      -6.415   7.121  70.444  1.00 25.07      A    C  
ATOM   1356  CD1 LEU A  78      -6.186   5.944  69.515  1.00 24.48      A    C  
ATOM   1357  CD2 LEU A  78      -7.696   7.853  70.065  1.00 24.56      A    C  
ATOM   1358  N   GLN A  79      -2.992   6.635  71.569  1.00 22.53      A    N  
ATOM   1359  CA  GLN A  79      -1.790   7.493  71.397  1.00 22.71      A    C  
ATOM   1360  C   GLN A  79      -1.899   8.201  70.049  1.00 21.65      A    C  
ATOM   1361  O   GLN A  79      -2.604   7.724  69.172  1.00 20.96      A    O  
ATOM   1362  CB  GLN A  79      -0.508   6.656  71.491  1.00 23.33      A    C  
ATOM   1363  CG  GLN A  79      -0.275   6.029  72.857  1.00 23.85      A    C  
ATOM   1364  CD  GLN A  79      -0.100   7.085  73.920  1.00 24.07      A    C  
ATOM   1365  NE2 GLN A  79      -0.960   7.053  74.919  1.00 23.63      A    N  
ATOM   1366  OE1 GLN A  79       0.774   7.943  73.835  1.00 25.15      A    O  
ATOM   1367  N   PRO A  80      -1.227   9.360  69.864  1.00 21.07      A    N  
ATOM   1368  CA  PRO A  80      -1.213  10.067  68.582  1.00 22.18      A    C  
ATOM   1369  C   PRO A  80      -0.906   9.199  67.348  1.00 23.50      A    C  
ATOM   1370  O   PRO A  80      -1.556   9.396  66.319  1.00 22.47      A    O  
ATOM   1371  CB  PRO A  80      -0.088  11.099  68.768  1.00 22.00      A    C  
ATOM   1372  CG  PRO A  80      -0.061  11.371  70.249  1.00 21.90      A    C  
ATOM   1373  CD  PRO A  80      -0.469  10.068  70.906  1.00 21.33      A    C  
ATOM   1374  N   GLU A  81       0.037   8.251  67.480  1.00 21.99      A    N  
ATOM   1375  CA  GLU A  81       0.552   7.419  66.356  1.00 22.78      A    C  
ATOM   1376  C   GLU A  81      -0.465   6.338  65.974  1.00 21.87      A    C  
ATOM   1377  O   GLU A  81      -0.207   5.620  64.992  1.00 21.63      A    O  
ATOM   1378  CB  GLU A  81       1.908   6.785  66.688  1.00 23.58      A    C  
ATOM   1379  CG  GLU A  81       1.905   5.898  67.920  1.00 24.44      A    C  
ATOM   1380  CD  GLU A  81       2.333   6.567  69.216  1.00 25.62      A    C  
ATOM   1381  OE1 GLU A  81       2.719   5.817  70.153  1.00 27.84      A    O  
ATOM   1382  OE2 GLU A  81       2.273   7.830  69.299  1.00 24.50      A    O1-
ATOM   1383  N   ASP A  82      -1.584   6.243  66.692  1.00 21.21      A    N  
ATOM   1384  CA  ASP A  82      -2.633   5.218  66.455  1.00 22.44      A    C  
ATOM   1385  C   ASP A  82      -3.617   5.665  65.363  1.00 22.18      A    C  
ATOM   1386  O   ASP A  82      -4.545   4.879  65.090  1.00 22.20      A    O  
ATOM   1387  CB  ASP A  82      -3.353   4.881  67.764  1.00 23.81      A    C  
ATOM   1388  CG  ASP A  82      -2.449   4.195  68.775  1.00 24.55      A    C  
ATOM   1389  OD1 ASP A  82      -1.366   3.729  68.362  1.00 24.29      A    O  
ATOM   1390  OD2 ASP A  82      -2.818   4.160  69.971  1.00 25.78      A    O1-
ATOM   1391  N   ILE A  83      -3.429   6.844  64.751  1.00 22.09      A    N  
ATOM   1392  CA  ILE A  83      -4.201   7.273  63.542  1.00 23.94      A    C  
ATOM   1393  C   ILE A  83      -4.021   6.196  62.469  1.00 22.45      A    C  
ATOM   1394  O   ILE A  83      -2.867   5.941  62.094  1.00 22.84      A    O  
ATOM   1395  CB  ILE A  83      -3.754   8.648  63.004  1.00 25.77      A    C  
ATOM   1396  CG1 ILE A  83      -4.080   9.788  63.966  1.00 28.16      A    C  
ATOM   1397  CG2 ILE A  83      -4.357   8.903  61.623  1.00 27.37      A    C  
ATOM   1398  CD1 ILE A  83      -5.561  10.007  64.179  1.00 30.19      A    C  
ATOM   1399  N   ALA A  84      -5.124   5.625  61.983  1.00 21.34      A    N  
ATOM   1400  CA  ALA A  84      -5.148   4.449  61.086  1.00 21.20      A    C  
ATOM   1401  C   ALA A  84      -6.591   4.057  60.776  1.00 21.11      A    C  
ATOM   1402  O   ALA A  84      -7.507   4.555  61.446  1.00 20.91      A    O  
ATOM   1403  CB  ALA A  84      -4.439   3.286  61.737  1.00 21.72      A    C  
ATOM   1404  N   THR A  85      -6.758   3.155  59.813  1.00 21.16      A    N  
ATOM   1405  CA  THR A  85      -7.996   2.379  59.588  1.00 21.04      A    C  
ATOM   1406  C   THR A  85      -7.719   0.960  60.090  1.00 22.01      A    C  
ATOM   1407  O   THR A  85      -6.654   0.395  59.738  1.00 21.15      A    O  
ATOM   1408  CB  THR A  85      -8.450   2.453  58.125  1.00 21.84      A    C  
ATOM   1409  CG2 THR A  85      -9.717   1.673  57.847  1.00 22.39      A    C  
ATOM   1410  OG1 THR A  85      -8.691   3.827  57.836  1.00 21.29      A    O  
ATOM   1411  N   TYR A  86      -8.613   0.441  60.934  1.00 21.12      A    N  
ATOM   1412  CA  TYR A  86      -8.511  -0.908  61.536  1.00 20.95      A    C  
ATOM   1413  C   TYR A  86      -9.493  -1.811  60.803  1.00 21.80      A    C  
ATOM   1414  O   TYR A  86     -10.595  -1.342  60.496  1.00 22.55      A    O  
ATOM   1415  CB  TYR A  86      -8.746  -0.813  63.042  1.00 20.55      A    C  
ATOM   1416  CG  TYR A  86      -7.688   0.002  63.734  1.00 18.78      A    C  
ATOM   1417  CD1 TYR A  86      -7.736   1.384  63.755  1.00 18.49      A    C  
ATOM   1418  CD2 TYR A  86      -6.600  -0.618  64.314  1.00 18.52      A    C  
ATOM   1419  CE1 TYR A  86      -6.744   2.130  64.373  1.00 18.39      A    C  
ATOM   1420  CE2 TYR A  86      -5.604   0.109  64.941  1.00 18.56      A    C  
ATOM   1421  CZ  TYR A  86      -5.665   1.487  64.956  1.00 17.89      A    C  
ATOM   1422  OH  TYR A  86      -4.662   2.172  65.568  1.00 17.82      A    O  
ATOM   1423  N   TYR A  87      -9.063  -3.032  60.485  1.00 22.85      A    N  
ATOM   1424  CA  TYR A  87      -9.847  -4.059  59.756  1.00 24.42      A    C  
ATOM   1425  C   TYR A  87      -9.832  -5.357  60.569  1.00 24.98      A    C  
ATOM   1426  O   TYR A  87      -8.763  -5.706  61.100  1.00 24.91      A    O  
ATOM   1427  CB  TYR A  87      -9.246  -4.317  58.369  1.00 25.02      A    C  
ATOM   1428  CG  TYR A  87      -9.236  -3.143  57.420  1.00 24.96      A    C  
ATOM   1429  CD1 TYR A  87      -8.172  -2.252  57.371  1.00 25.05      A    C  
ATOM   1430  CD2 TYR A  87     -10.286  -2.940  56.541  1.00 25.08      A    C  
ATOM   1431  CE1 TYR A  87      -8.156  -1.188  56.480  1.00 24.49      A    C  
ATOM   1432  CE2 TYR A  87     -10.290  -1.879  55.651  1.00 25.94      A    C  
ATOM   1433  CZ  TYR A  87      -9.224  -1.000  55.620  1.00 25.81      A    C  
ATOM   1434  OH  TYR A  87      -9.251   0.028  54.726  1.00 27.16      A    O  
ATOM   1435  N   CYS A  88     -10.980  -6.031  60.668  1.00 27.40      A    N  
ATOM   1436  CA  CYS A  88     -11.104  -7.439  61.136  1.00 29.27      A    C  
ATOM   1437  C   CYS A  88     -11.086  -8.337  59.900  1.00 28.06      A    C  
ATOM   1438  O   CYS A  88     -11.481  -7.865  58.813  1.00 27.67      A    O  
ATOM   1439  CB  CYS A  88     -12.370  -7.690  61.964  1.00 32.08      A    C  
ATOM   1440  SG  CYS A  88     -13.908  -7.304  61.087  1.00 35.80      A    S  
ATOM   1441  N   LEU A  89     -10.636  -9.576  60.064  1.00 29.65      A    N  
ATOM   1442  CA  LEU A  89     -10.635 -10.602  58.991  1.00 30.54      A    C  
ATOM   1443  C   LEU A  89     -11.073 -11.941  59.587  1.00 28.94      A    C  
ATOM   1444  O   LEU A  89     -10.567 -12.303  60.666  1.00 27.37      A    O  
ATOM   1445  CB  LEU A  89      -9.232 -10.698  58.382  1.00 32.27      A    C  
ATOM   1446  CG  LEU A  89      -9.037 -11.785  57.324  1.00 34.54      A    C  
ATOM   1447  CD1 LEU A  89      -9.444 -11.290  55.952  1.00 35.85      A    C  
ATOM   1448  CD2 LEU A  89      -7.597 -12.262  57.287  1.00 36.53      A    C  
ATOM   1449  N   GLN A  90     -11.960 -12.626  58.866  1.00 29.85      A    N  
ATOM   1450  CA  GLN A  90     -12.460 -14.006  59.110  1.00 31.53      A    C  
ATOM   1451  C   GLN A  90     -11.566 -14.994  58.348  1.00 30.78      A    C  
ATOM   1452  O   GLN A  90     -11.411 -14.794  57.133  1.00 30.06      A    O  
ATOM   1453  CB  GLN A  90     -13.912 -14.034  58.621  1.00 32.35      A    C  
ATOM   1454  CG  GLN A  90     -14.561 -15.400  58.576  1.00 34.51      A    C  
ATOM   1455  CD  GLN A  90     -14.053 -16.247  57.440  1.00 33.98      A    C  
ATOM   1456  NE2 GLN A  90     -14.317 -15.808  56.217  1.00 34.70      A    N  
ATOM   1457  OE1 GLN A  90     -13.431 -17.282  57.663  1.00 34.25      A    O  
ATOM   1458  N   TYR A  91     -11.025 -16.033  58.998  1.00 31.37      A    N  
ATOM   1459  CA  TYR A  91     -10.159 -17.031  58.313  1.00 32.90      A    C  
ATOM   1460  C   TYR A  91     -10.437 -18.489  58.733  1.00 35.08      A    C  
ATOM   1461  O   TYR A  91      -9.461 -19.259  58.753  1.00 32.35      A    O  
ATOM   1462  CB  TYR A  91      -8.684 -16.652  58.482  1.00 31.58      A    C  
ATOM   1463  CG  TYR A  91      -8.091 -16.703  59.872  1.00 30.76      A    C  
ATOM   1464  CD1 TYR A  91      -7.607 -17.888  60.411  1.00 29.78      A    C  
ATOM   1465  CD2 TYR A  91      -7.914 -15.544  60.610  1.00 29.48      A    C  
ATOM   1466  CE1 TYR A  91      -7.018 -17.932  61.663  1.00 28.74      A    C  
ATOM   1467  CE2 TYR A  91      -7.327 -15.568  61.864  1.00 28.88      A    C  
ATOM   1468  CZ  TYR A  91      -6.874 -16.765  62.392  1.00 29.12      A    C  
ATOM   1469  OH  TYR A  91      -6.287 -16.790  63.621  1.00 28.64      A    O  
ATOM   1470  N   ILE A  92     -11.699 -18.904  58.923  1.00 36.75      A    N  
ATOM   1471  CA  ILE A  92     -12.046 -20.352  59.124  1.00 38.64      A    C  
ATOM   1472  C   ILE A  92     -12.264 -21.014  57.760  1.00 39.34      A    C  
ATOM   1473  O   ILE A  92     -11.824 -22.164  57.611  1.00 39.15      A    O  
ATOM   1474  CB  ILE A  92     -13.265 -20.637  60.034  1.00 39.34      A    C  
ATOM   1475  CG1 ILE A  92     -14.197 -19.438  60.215  1.00 37.44      A    C  
ATOM   1476  CG2 ILE A  92     -12.825 -21.246  61.364  1.00 40.03      A    C  
ATOM   1477  CD1 ILE A  92     -15.311 -19.393  59.201  1.00 36.85      A    C  
ATOM   1478  N   ASN A  93     -12.952 -20.342  56.831  1.00 40.70      A    N  
ATOM   1479  CA  ASN A  93     -13.226 -20.866  55.464  1.00 41.76      A    C  
ATOM   1480  C   ASN A  93     -12.719 -19.877  54.412  1.00 39.91      A    C  
ATOM   1481  O   ASN A  93     -12.761 -18.655  54.671  1.00 39.67      A    O  
ATOM   1482  CB  ASN A  93     -14.714 -21.102  55.188  1.00 45.43      A    C  
ATOM   1483  CG  ASN A  93     -15.453 -21.766  56.328  1.00 48.34      A    C  
ATOM   1484  ND2 ASN A  93     -16.752 -21.531  56.404  1.00 50.61      A    N  
ATOM   1485  OD1 ASN A  93     -14.862 -22.489  57.127  1.00 51.55      A    O  
ATOM   1486  N   TYR A  94     -12.293 -20.408  53.262  1.00 36.72      A    N  
ATOM   1487  CA  TYR A  94     -12.162 -19.678  51.973  1.00 34.25      A    C  
ATOM   1488  C   TYR A  94     -13.571 -19.293  51.531  1.00 32.73      A    C  
ATOM   1489  O   TYR A  94     -14.518 -19.990  51.874  1.00 31.53      A    O  
ATOM   1490  CB  TYR A  94     -11.417 -20.540  50.946  1.00 32.59      A    C  
ATOM   1491  CG  TYR A  94     -10.041 -20.962  51.393  1.00 32.66      A    C  
ATOM   1492  CD1 TYR A  94      -9.027 -20.029  51.537  1.00 32.12      A    C  
ATOM   1493  CD2 TYR A  94      -9.757 -22.280  51.716  1.00 32.55      A    C  
ATOM   1494  CE1 TYR A  94      -7.763 -20.395  51.969  1.00 32.75      A    C  
ATOM   1495  CE2 TYR A  94      -8.497 -22.664  52.148  1.00 31.93      A    C  
ATOM   1496  CZ  TYR A  94      -7.491 -21.720  52.267  1.00 32.55      A    C  
ATOM   1497  OH  TYR A  94      -6.241 -22.078  52.694  1.00 30.93      A    O  
ATOM   1498  N   PRO A  95     -13.792 -18.127  50.882  1.00 33.01      A    N  
ATOM   1499  CA  PRO A  95     -12.797 -17.057  50.806  1.00 33.96      A    C  
ATOM   1500  C   PRO A  95     -12.671 -16.310  52.143  1.00 33.05      A    C  
ATOM   1501  O   PRO A  95     -13.692 -16.028  52.744  1.00 33.13      A    O  
ATOM   1502  CB  PRO A  95     -13.371 -16.118  49.733  1.00 34.62      A    C  
ATOM   1503  CG  PRO A  95     -14.869 -16.299  49.870  1.00 35.16      A    C  
ATOM   1504  CD  PRO A  95     -15.045 -17.767  50.202  1.00 34.39      A    C  
ATOM   1505  N   TYR A  96     -11.442 -16.012  52.577  1.00 31.23      A    N  
ATOM   1506  CA  TYR A  96     -11.173 -15.091  53.712  1.00 29.60      A    C  
ATOM   1507  C   TYR A  96     -11.851 -13.755  53.395  1.00 29.56      A    C  
ATOM   1508  O   TYR A  96     -11.826 -13.342  52.223  1.00 29.68      A    O  
ATOM   1509  CB  TYR A  96      -9.672 -14.909  53.950  1.00 29.41      A    C  
ATOM   1510  CG  TYR A  96      -8.879 -16.166  54.211  1.00 30.28      A    C  
ATOM   1511  CD1 TYR A  96      -9.472 -17.330  54.685  1.00 29.61      A    C  
ATOM   1512  CD2 TYR A  96      -7.507 -16.177  54.013  1.00 29.82      A    C  
ATOM   1513  CE1 TYR A  96      -8.725 -18.472  54.935  1.00 28.54      A    C  
ATOM   1514  CE2 TYR A  96      -6.747 -17.308  54.258  1.00 30.27      A    C  
ATOM   1515  CZ  TYR A  96      -7.359 -18.463  54.717  1.00 29.84      A    C  
ATOM   1516  OH  TYR A  96      -6.599 -19.570  54.963  1.00 28.24      A    O  
ATOM   1517  N   THR A  97     -12.472 -13.113  54.388  1.00 30.16      A    N  
ATOM   1518  CA  THR A  97     -13.249 -11.857  54.190  1.00 31.15      A    C  
ATOM   1519  C   THR A  97     -12.848 -10.810  55.237  1.00 30.21      A    C  
ATOM   1520  O   THR A  97     -12.783 -11.140  56.439  1.00 30.96      A    O  
ATOM   1521  CB  THR A  97     -14.762 -12.123  54.164  1.00 31.67      A    C  
ATOM   1522  CG2 THR A  97     -15.240 -12.587  52.805  1.00 32.81      A    C  
ATOM   1523  OG1 THR A  97     -15.074 -13.116  55.142  1.00 31.01      A    O  
ATOM   1524  N   PHE A  98     -12.584  -9.589  54.764  1.00 29.00      A    N  
ATOM   1525  CA  PHE A  98     -12.223  -8.402  55.577  1.00 27.42      A    C  
ATOM   1526  C   PHE A  98     -13.505  -7.654  55.937  1.00 27.96      A    C  
ATOM   1527  O   PHE A  98     -14.420  -7.624  55.114  1.00 25.52      A    O  
ATOM   1528  CB  PHE A  98     -11.290  -7.461  54.804  1.00 26.20      A    C  
ATOM   1529  CG  PHE A  98      -9.848  -7.894  54.745  1.00 24.52      A    C  
ATOM   1530  CD1 PHE A  98      -9.006  -7.694  55.826  1.00 24.23      A    C  
ATOM   1531  CD2 PHE A  98      -9.330  -8.495  53.607  1.00 24.34      A    C  
ATOM   1532  CE1 PHE A  98      -7.678  -8.092  55.778  1.00 23.80      A    C  
ATOM   1533  CE2 PHE A  98      -8.002  -8.892  53.560  1.00 24.13      A    C  
ATOM   1534  CZ  PHE A  98      -7.180  -8.695  54.646  1.00 23.73      A    C  
ATOM   1535  N   GLY A  99     -13.548  -7.054  57.129  1.00 30.39      A    N  
ATOM   1536  CA  GLY A  99     -14.519  -5.993  57.454  1.00 31.08      A    C  
ATOM   1537  C   GLY A  99     -14.262  -4.773  56.589  1.00 31.91      A    C  
ATOM   1538  O   GLY A  99     -13.203  -4.738  55.916  1.00 30.42      A    O  
ATOM   1539  N   GLN A 100     -15.193  -3.817  56.575  1.00 31.27      A    N  
ATOM   1540  CA  GLN A 100     -15.114  -2.604  55.716  1.00 31.72      A    C  
ATOM   1541  C   GLN A 100     -14.175  -1.563  56.351  1.00 29.84      A    C  
ATOM   1542  O   GLN A 100     -13.946  -0.523  55.726  1.00 31.97      A    O  
ATOM   1543  CB  GLN A 100     -16.523  -2.067  55.446  1.00 32.71      A    C  
ATOM   1544  CG  GLN A 100     -17.094  -1.178  56.542  1.00 36.33      A    C  
ATOM   1545  CD  GLN A 100     -17.621  -1.920  57.750  1.00 39.63      A    C  
ATOM   1546  NE2 GLN A 100     -18.191  -1.159  58.671  1.00 41.52      A    N  
ATOM   1547  OE1 GLN A 100     -17.528  -3.148  57.866  1.00 40.07      A    O  
ATOM   1548  N   GLY A 101     -13.674  -1.814  57.559  1.00 28.42      A    N  
ATOM   1549  CA  GLY A 101     -12.669  -0.968  58.225  1.00 28.40      A    C  
ATOM   1550  C   GLY A 101     -13.292   0.105  59.104  1.00 28.09      A    C  
ATOM   1551  O   GLY A 101     -14.407   0.565  58.801  1.00 27.87      A    O  
ATOM   1552  N   THR A 102     -12.583   0.488  60.166  1.00 27.34      A    N  
ATOM   1553  CA  THR A 102     -12.929   1.616  61.065  1.00 28.04      A    C  
ATOM   1554  C   THR A 102     -11.821   2.666  60.979  1.00 27.58      A    C  
ATOM   1555  O   THR A 102     -10.701   2.370  61.446  1.00 27.44      A    O  
ATOM   1556  CB  THR A 102     -13.092   1.152  62.518  1.00 28.28      A    C  
ATOM   1557  CG2 THR A 102     -13.346   2.299  63.473  1.00 28.43      A    C  
ATOM   1558  OG1 THR A 102     -14.171   0.219  62.563  1.00 30.59      A    O  
ATOM   1559  N   LYS A 103     -12.120   3.836  60.414  1.00 27.14      A    N  
ATOM   1560  CA  LYS A 103     -11.158   4.964  60.314  1.00 29.43      A    C  
ATOM   1561  C   LYS A 103     -11.092   5.661  61.676  1.00 29.86      A    C  
ATOM   1562  O   LYS A 103     -12.109   6.223  62.099  1.00 30.23      A    O  
ATOM   1563  CB  LYS A 103     -11.553   5.940  59.199  1.00 30.19      A    C  
ATOM   1564  CG  LYS A 103     -10.766   7.244  59.204  1.00 32.46      A    C  
ATOM   1565  CD  LYS A 103     -10.716   7.979  57.879  1.00 34.46      A    C  
ATOM   1566  CE  LYS A 103      -9.942   9.278  57.995  1.00 36.45      A    C  
ATOM   1567  NZ  LYS A 103      -9.120   9.552  56.793  1.00 39.11      A    N1+
ATOM   1568  N   LEU A 104      -9.937   5.619  62.336  1.00 30.94      A    N  
ATOM   1569  CA  LEU A 104      -9.755   6.206  63.688  1.00 32.51      A    C  
ATOM   1570  C   LEU A 104      -9.149   7.603  63.546  1.00 34.12      A    C  
ATOM   1571  O   LEU A 104      -8.038   7.709  63.000  1.00 34.50      A    O  
ATOM   1572  CB  LEU A 104      -8.861   5.275  64.510  1.00 32.69      A    C  
ATOM   1573  CG  LEU A 104      -8.585   5.691  65.953  1.00 32.78      A    C  
ATOM   1574  CD1 LEU A 104      -9.867   6.035  66.697  1.00 33.50      A    C  
ATOM   1575  CD2 LEU A 104      -7.839   4.586  66.678  1.00 32.65      A    C  
ATOM   1576  N   GLU A 105      -9.869   8.628  64.010  1.00 35.32      A    N  
ATOM   1577  CA  GLU A 105      -9.397  10.035  64.077  1.00 36.37      A    C  
ATOM   1578  C   GLU A 105      -9.278  10.455  65.544  1.00 33.83      A    C  
ATOM   1579  O   GLU A 105     -10.020   9.915  66.385  1.00 31.18      A    O  
ATOM   1580  CB  GLU A 105     -10.358  10.963  63.334  1.00 42.03      A    C  
ATOM   1581  CG  GLU A 105     -10.349  10.758  61.832  1.00 47.06      A    C  
ATOM   1582  CD  GLU A 105     -11.717  10.491  61.231  1.00 51.44      A    C  
ATOM   1583  OE1 GLU A 105     -12.358   9.489  61.632  1.00 56.79      A    O  
ATOM   1584  OE2 GLU A 105     -12.142  11.287  60.369  1.00 54.53      A    O1-
ATOM   1585  N   ILE A 106      -8.372  11.391  65.814  1.00 30.53      A    N  
ATOM   1586  CA  ILE A 106      -8.121  11.972  67.161  1.00 31.34      A    C  
ATOM   1587  C   ILE A 106      -8.741  13.372  67.227  1.00 29.89      A    C  
ATOM   1588  O   ILE A 106      -8.428  14.194  66.334  1.00 27.27      A    O  
ATOM   1589  CB  ILE A 106      -6.609  11.996  67.459  1.00 31.05      A    C  
ATOM   1590  CG1 ILE A 106      -6.143  10.652  68.018  1.00 32.73      A    C  
ATOM   1591  CG2 ILE A 106      -6.253  13.143  68.392  1.00 31.37      A    C  
ATOM   1592  CD1 ILE A 106      -4.645  10.473  68.013  1.00 33.55      A    C  
ATOM   1593  N   LYS A 107      -9.569  13.623  68.251  1.00 29.92      A    N  
ATOM   1594  CA  LYS A 107      -9.979  14.988  68.682  1.00 31.22      A    C  
ATOM   1595  C   LYS A 107      -8.835  15.582  69.496  1.00 29.45      A    C  
ATOM   1596  O   LYS A 107      -8.310  14.877  70.367  1.00 30.00      A    O  
ATOM   1597  CB  LYS A 107     -11.212  15.017  69.593  1.00 34.13      A    C  
ATOM   1598  CG  LYS A 107     -12.413  14.209  69.137  1.00 37.56      A    C  
ATOM   1599  CD  LYS A 107     -13.624  14.402  70.026  1.00 39.57      A    C  
ATOM   1600  CE  LYS A 107     -14.783  13.511  69.633  1.00 42.59      A    C  
ATOM   1601  NZ  LYS A 107     -15.808  13.456  70.702  1.00 45.89      A    N1+
ATOM   1602  N   ARG A 108      -8.488  16.834  69.216  1.00 27.16      A    N  
ATOM   1603  CA  ARG A 108      -7.514  17.640  69.983  1.00 24.77      A    C  
ATOM   1604  C   ARG A 108      -8.029  19.079  70.016  1.00 24.64      A    C  
ATOM   1605  O   ARG A 108      -9.117  19.330  69.487  1.00 25.14      A    O  
ATOM   1606  CB  ARG A 108      -6.137  17.554  69.329  1.00 24.45      A    C  
ATOM   1607  CG  ARG A 108      -6.161  17.823  67.830  1.00 23.24      A    C  
ATOM   1608  CD  ARG A 108      -4.871  18.468  67.383  1.00 22.69      A    C  
ATOM   1609  NE  ARG A 108      -4.725  19.777  67.994  1.00 22.03      A    N  
ATOM   1610  CZ  ARG A 108      -3.576  20.382  68.252  1.00 21.26      A    C  
ATOM   1611  NH1 ARG A 108      -3.588  21.578  68.812  1.00 22.34      A    N1+
ATOM   1612  NH2 ARG A 108      -2.423  19.807  67.961  1.00 22.00      A    N  
ATOM   1613  N   THR A 109      -7.262  19.982  70.611  1.00 24.57      A    N  
ATOM   1614  CA  THR A 109      -7.590  21.421  70.716  1.00 25.09      A    C  
ATOM   1615  C   THR A 109      -7.487  22.066  69.328  1.00 25.54      A    C  
ATOM   1616  O   THR A 109      -6.712  21.557  68.480  1.00 24.30      A    O  
ATOM   1617  CB  THR A 109      -6.653  22.094  71.718  1.00 25.62      A    C  
ATOM   1618  CG2 THR A 109      -6.835  21.581  73.134  1.00 25.77      A    C  
ATOM   1619  OG1 THR A 109      -5.334  21.826  71.243  1.00 26.27      A    O  
ATOM   1620  N   VAL A 110      -8.222  23.158  69.123  1.00 23.28      A    N  
ATOM   1621  CA  VAL A 110      -8.243  23.927  67.850  1.00 22.49      A    C  
ATOM   1622  C   VAL A 110      -6.820  24.421  67.587  1.00 21.57      A    C  
ATOM   1623  O   VAL A 110      -6.172  24.900  68.521  1.00 21.82      A    O  
ATOM   1624  CB  VAL A 110      -9.258  25.087  67.896  1.00 22.91      A    C  
ATOM   1625  CG1 VAL A 110      -9.239  25.910  66.614  1.00 22.91      A    C  
ATOM   1626  CG2 VAL A 110     -10.669  24.596  68.183  1.00 23.40      A    C  
ATOM   1627  N   ALA A 111      -6.348  24.274  66.352  1.00 20.51      A    N  
ATOM   1628  CA  ALA A 111      -5.078  24.857  65.874  1.00 19.64      A    C  
ATOM   1629  C   ALA A 111      -5.375  25.611  64.580  1.00 18.78      A    C  
ATOM   1630  O   ALA A 111      -5.916  24.994  63.647  1.00 17.76      A    O  
ATOM   1631  CB  ALA A 111      -4.047  23.773  65.678  1.00 19.73      A    C  
ATOM   1632  N   ALA A 112      -5.068  26.904  64.559  1.00 18.42      A    N  
ATOM   1633  CA  ALA A 112      -5.230  27.796  63.395  1.00 18.17      A    C  
ATOM   1634  C   ALA A 112      -4.213  27.416  62.323  1.00 17.96      A    C  
ATOM   1635  O   ALA A 112      -3.053  27.157  62.628  1.00 16.91      A    O  
ATOM   1636  CB  ALA A 112      -5.051  29.227  63.839  1.00 19.11      A    C  
ATOM   1637  N   PRO A 113      -4.590  27.388  61.026  1.00 18.33      A    N  
ATOM   1638  CA  PRO A 113      -3.610  27.149  59.967  1.00 17.99      A    C  
ATOM   1639  C   PRO A 113      -2.630  28.322  59.843  1.00 17.89      A    C  
ATOM   1640  O   PRO A 113      -3.044  29.439  60.034  1.00 17.10      A    O  
ATOM   1641  CB  PRO A 113      -4.469  27.035  58.698  1.00 18.04      A    C  
ATOM   1642  CG  PRO A 113      -5.709  27.846  59.025  1.00 18.02      A    C  
ATOM   1643  CD  PRO A 113      -5.953  27.586  60.497  1.00 18.26      A    C  
ATOM   1644  N   SER A 114      -1.366  28.035  59.537  1.00 17.53      A    N  
ATOM   1645  CA  SER A 114      -0.442  28.990  58.875  1.00 18.22      A    C  
ATOM   1646  C   SER A 114      -0.735  28.934  57.377  1.00 16.35      A    C  
ATOM   1647  O   SER A 114      -0.831  27.818  56.852  1.00 15.84      A    O  
ATOM   1648  CB  SER A 114       1.001  28.665  59.141  1.00 19.39      A    C  
ATOM   1649  OG  SER A 114       1.202  28.411  60.510  1.00 21.68      A    O  
ATOM   1650  N   VAL A 115      -0.889  30.091  56.742  1.00 15.19      A    N  
ATOM   1651  CA  VAL A 115      -1.322  30.221  55.323  1.00 15.18      A    C  
ATOM   1652  C   VAL A 115      -0.158  30.783  54.508  1.00 14.58      A    C  
ATOM   1653  O   VAL A 115       0.473  31.744  54.959  1.00 14.91      A    O  
ATOM   1654  CB  VAL A 115      -2.580  31.100  55.196  1.00 14.91      A    C  
ATOM   1655  CG1 VAL A 115      -3.066  31.166  53.762  1.00 14.95      A    C  
ATOM   1656  CG2 VAL A 115      -3.692  30.617  56.119  1.00 15.03      A    C  
ATOM   1657  N   PHE A 116       0.099  30.196  53.343  1.00 13.91      A    N  
ATOM   1658  CA  PHE A 116       1.161  30.632  52.402  1.00 14.40      A    C  
ATOM   1659  C   PHE A 116       0.580  30.616  50.995  1.00 14.36      A    C  
ATOM   1660  O   PHE A 116      -0.183  29.674  50.666  1.00 14.43      A    O  
ATOM   1661  CB  PHE A 116       2.395  29.731  52.489  1.00 14.29      A    C  
ATOM   1662  CG  PHE A 116       2.967  29.574  53.874  1.00 15.03      A    C  
ATOM   1663  CD1 PHE A 116       2.476  28.601  54.735  1.00 15.42      A    C  
ATOM   1664  CD2 PHE A 116       3.998  30.393  54.313  1.00 15.45      A    C  
ATOM   1665  CE1 PHE A 116       3.014  28.445  56.008  1.00 16.05      A    C  
ATOM   1666  CE2 PHE A 116       4.518  30.250  55.592  1.00 15.91      A    C  
ATOM   1667  CZ  PHE A 116       4.028  29.275  56.435  1.00 16.25      A    C  
ATOM   1668  N   ILE A 117       0.917  31.617  50.190  1.00 14.49      A    N  
ATOM   1669  CA  ILE A 117       0.505  31.637  48.758  1.00 15.27      A    C  
ATOM   1670  C   ILE A 117       1.774  31.581  47.907  1.00 15.35      A    C  
ATOM   1671  O   ILE A 117       2.777  32.174  48.309  1.00 14.57      A    O  
ATOM   1672  CB  ILE A 117      -0.409  32.833  48.421  1.00 15.32      A    C  
ATOM   1673  CG1 ILE A 117      -0.991  32.694  47.012  1.00 15.67      A    C  
ATOM   1674  CG2 ILE A 117       0.298  34.171  48.616  1.00 15.75      A    C  
ATOM   1675  CD1 ILE A 117      -2.153  33.634  46.722  1.00 15.86      A    C  
ATOM   1676  N   PHE A 118       1.719  30.848  46.797  1.00 15.09      A    N  
ATOM   1677  CA  PHE A 118       2.850  30.636  45.860  1.00 15.13      A    C  
ATOM   1678  C   PHE A 118       2.429  31.043  44.457  1.00 15.60      A    C  
ATOM   1679  O   PHE A 118       1.468  30.494  43.909  1.00 16.09      A    O  
ATOM   1680  CB  PHE A 118       3.290  29.174  45.864  1.00 14.48      A    C  
ATOM   1681  CG  PHE A 118       3.763  28.688  47.205  1.00 14.46      A    C  
ATOM   1682  CD1 PHE A 118       5.005  29.073  47.696  1.00 14.87      A    C  
ATOM   1683  CD2 PHE A 118       2.964  27.869  47.990  1.00 14.17      A    C  
ATOM   1684  CE1 PHE A 118       5.444  28.634  48.937  1.00 14.26      A    C  
ATOM   1685  CE2 PHE A 118       3.410  27.426  49.227  1.00 14.52      A    C  
ATOM   1686  CZ  PHE A 118       4.649  27.808  49.697  1.00 14.26      A    C  
ATOM   1687  N   PRO A 119       3.142  32.006  43.834  1.00 16.12      A    N  
ATOM   1688  CA  PRO A 119       2.850  32.383  42.458  1.00 16.06      A    C  
ATOM   1689  C   PRO A 119       3.308  31.259  41.539  1.00 15.95      A    C  
ATOM   1690  O   PRO A 119       4.078  30.389  41.945  1.00 15.65      A    O  
ATOM   1691  CB  PRO A 119       3.631  33.687  42.238  1.00 16.13      A    C  
ATOM   1692  CG  PRO A 119       4.742  33.662  43.278  1.00 16.46      A    C  
ATOM   1693  CD  PRO A 119       4.264  32.770  44.408  1.00 16.16      A    C  
ATOM   1694  N   PRO A 120       2.832  31.228  40.278  1.00 16.70      A    N  
ATOM   1695  CA  PRO A 120       3.353  30.286  39.294  1.00 17.56      A    C  
ATOM   1696  C   PRO A 120       4.806  30.651  38.949  1.00 18.16      A    C  
ATOM   1697  O   PRO A 120       5.120  31.828  38.932  1.00 17.68      A    O  
ATOM   1698  CB  PRO A 120       2.421  30.463  38.082  1.00 17.58      A    C  
ATOM   1699  CG  PRO A 120       1.873  31.865  38.228  1.00 17.50      A    C  
ATOM   1700  CD  PRO A 120       1.790  32.108  39.723  1.00 17.36      A    C  
ATOM   1701  N   SER A 121       5.640  29.644  38.697  1.00 19.14      A    N  
ATOM   1702  CA  SER A 121       7.051  29.786  38.249  1.00 20.00      A    C  
ATOM   1703  C   SER A 121       7.094  30.310  36.809  1.00 21.10      A    C  
ATOM   1704  O   SER A 121       6.128  30.071  36.043  1.00 21.33      A    O  
ATOM   1705  CB  SER A 121       7.784  28.473  38.364  1.00 19.53      A    C  
ATOM   1706  OG  SER A 121       7.293  27.529  37.416  1.00 20.07      A    O  
ATOM   1707  N   ASP A 122       8.182  30.984  36.445  1.00 23.09      A    N  
ATOM   1708  CA  ASP A 122       8.450  31.436  35.055  1.00 25.79      A    C  
ATOM   1709  C   ASP A 122       8.540  30.207  34.151  1.00 23.39      A    C  
ATOM   1710  O   ASP A 122       7.973  30.253  33.059  1.00 22.12      A    O  
ATOM   1711  CB  ASP A 122       9.713  32.300  34.983  1.00 28.96      A    C  
ATOM   1712  CG  ASP A 122       9.524  33.666  35.625  1.00 32.96      A    C  
ATOM   1713  OD1 ASP A 122       8.356  34.073  35.798  1.00 35.22      A    O  
ATOM   1714  OD2 ASP A 122      10.543  34.307  35.960  1.00 37.24      A    O1-
ATOM   1715  N   GLU A 123       9.191  29.139  34.619  1.00 23.18      A    N  
ATOM   1716  CA  GLU A 123       9.317  27.858  33.879  1.00 24.02      A    C  
ATOM   1717  C   GLU A 123       7.927  27.389  33.433  1.00 21.19      A    C  
ATOM   1718  O   GLU A 123       7.795  27.010  32.265  1.00 20.31      A    O  
ATOM   1719  CB  GLU A 123      10.024  26.782  34.713  1.00 27.69      A    C  
ATOM   1720  CG  GLU A 123      11.544  26.809  34.597  1.00 33.69      A    C  
ATOM   1721  CD  GLU A 123      12.112  26.750  33.179  1.00 37.95      A    C  
ATOM   1722  OE1 GLU A 123      12.924  27.634  32.832  1.00 41.70      A    O  
ATOM   1723  OE2 GLU A 123      11.743  25.824  32.418  1.00 43.07      A    O1-
ATOM   1724  N   GLN A 124       6.926  27.407  34.318  1.00 19.21      A    N  
ATOM   1725  CA  GLN A 124       5.585  26.852  33.994  1.00 18.67      A    C  
ATOM   1726  C   GLN A 124       4.882  27.776  32.997  1.00 19.20      A    C  
ATOM   1727  O   GLN A 124       4.187  27.256  32.097  1.00 17.93      A    O  
ATOM   1728  CB  GLN A 124       4.701  26.666  35.229  1.00 17.22      A    C  
ATOM   1729  CG  GLN A 124       3.426  25.901  34.902  1.00 16.93      A    C  
ATOM   1730  CD  GLN A 124       2.406  25.889  36.011  1.00 15.98      A    C  
ATOM   1731  NE2 GLN A 124       1.447  24.996  35.888  1.00 16.23      A    N  
ATOM   1732  OE1 GLN A 124       2.469  26.659  36.962  1.00 15.54      A    O  
ATOM   1733  N   LEU A 125       5.035  29.092  33.160  1.00 20.93      A    N  
ATOM   1734  CA  LEU A 125       4.353  30.091  32.294  1.00 23.91      A    C  
ATOM   1735  C   LEU A 125       4.733  29.837  30.829  1.00 27.26      A    C  
ATOM   1736  O   LEU A 125       3.846  29.970  29.970  1.00 29.43      A    O  
ATOM   1737  CB  LEU A 125       4.688  31.505  32.778  1.00 23.43      A    C  
ATOM   1738  CG  LEU A 125       4.045  31.886  34.114  1.00 23.53      A    C  
ATOM   1739  CD1 LEU A 125       4.408  33.309  34.515  1.00 24.06      A    C  
ATOM   1740  CD2 LEU A 125       2.529  31.712  34.074  1.00 22.79      A    C  
ATOM   1741  N   LYS A 126       5.952  29.364  30.559  1.00 30.87      A    N  
ATOM   1742  CA  LYS A 126       6.397  29.004  29.182  1.00 35.48      A    C  
ATOM   1743  C   LYS A 126       5.480  27.932  28.574  1.00 36.22      A    C  
ATOM   1744  O   LYS A 126       5.369  27.921  27.341  1.00 38.68      A    O  
ATOM   1745  CB  LYS A 126       7.856  28.535  29.180  1.00 37.90      A    C  
ATOM   1746  CG  LYS A 126       8.870  29.664  29.273  1.00 40.15      A    C  
ATOM   1747  CD  LYS A 126      10.182  29.253  29.890  1.00 42.94      A    C  
ATOM   1748  CE  LYS A 126      10.969  28.285  29.036  1.00 44.50      A    C  
ATOM   1749  NZ  LYS A 126      12.407  28.312  29.391  1.00 46.52      A    N1+
ATOM   1750  N   SER A 127       4.846  27.081  29.392  1.00 36.33      A    N  
ATOM   1751  CA  SER A 127       3.985  25.941  28.963  1.00 34.50      A    C  
ATOM   1752  C   SER A 127       2.565  26.409  28.612  1.00 32.55      A    C  
ATOM   1753  O   SER A 127       1.801  25.588  28.077  1.00 34.25      A    O  
ATOM   1754  CB  SER A 127       3.927  24.873  30.030  1.00 36.79      A    C  
ATOM   1755  OG  SER A 127       2.983  25.214  31.047  1.00 37.67      A    O  
ATOM   1756  N   GLY A 128       2.202  27.653  28.931  1.00 29.04      A    N  
ATOM   1757  CA  GLY A 128       0.876  28.220  28.611  1.00 27.48      A    C  
ATOM   1758  C   GLY A 128      -0.131  28.006  29.732  1.00 25.50      A    C  
ATOM   1759  O   GLY A 128      -1.308  28.347  29.536  1.00 24.32      A    O  
ATOM   1760  N   THR A 129       0.302  27.467  30.873  1.00 23.77      A    N  
ATOM   1761  CA  THR A 129      -0.557  27.245  32.064  1.00 23.10      A    C  
ATOM   1762  C   THR A 129       0.114  27.871  33.283  1.00 20.96      A    C  
ATOM   1763  O   THR A 129       1.354  27.963  33.311  1.00 20.41      A    O  
ATOM   1764  CB  THR A 129      -0.880  25.759  32.261  1.00 24.14      A    C  
ATOM   1765  CG2 THR A 129      -1.784  25.482  33.445  1.00 24.16      A    C  
ATOM   1766  OG1 THR A 129      -1.525  25.334  31.067  1.00 25.86      A    O  
ATOM   1767  N   ALA A 130      -0.703  28.333  34.222  1.00 19.25      A    N  
ATOM   1768  CA  ALA A 130      -0.273  28.950  35.492  1.00 18.23      A    C  
ATOM   1769  C   ALA A 130      -0.993  28.242  36.640  1.00 16.89      A    C  
ATOM   1770  O   ALA A 130      -2.230  28.177  36.610  1.00 17.91      A    O  
ATOM   1771  CB  ALA A 130      -0.567  30.427  35.465  1.00 18.28      A    C  
ATOM   1772  N   SER A 131      -0.233  27.683  37.577  1.00 15.77      A    N  
ATOM   1773  CA  SER A 131      -0.734  27.074  38.830  1.00 14.80      A    C  
ATOM   1774  C   SER A 131      -0.370  28.012  39.975  1.00 14.61      A    C  
ATOM   1775  O   SER A 131       0.831  28.306  40.134  1.00 15.12      A    O  
ATOM   1776  CB  SER A 131      -0.168  25.695  39.037  1.00 14.56      A    C  
ATOM   1777  OG  SER A 131      -0.469  24.866  37.931  1.00 14.31      A    O  
ATOM   1778  N   VAL A 132      -1.386  28.509  40.677  1.00 14.13      A    N  
ATOM   1779  CA  VAL A 132      -1.259  29.278  41.946  1.00 13.85      A    C  
ATOM   1780  C   VAL A 132      -1.663  28.321  43.067  1.00 13.67      A    C  
ATOM   1781  O   VAL A 132      -2.718  27.644  42.930  1.00 12.20      A    O  
ATOM   1782  CB  VAL A 132      -2.128  30.551  41.942  1.00 13.72      A    C  
ATOM   1783  CG1 VAL A 132      -1.675  31.539  42.998  1.00 13.86      A    C  
ATOM   1784  CG2 VAL A 132      -2.157  31.224  40.576  1.00 13.84      A    C  
ATOM   1785  N   VAL A 133      -0.836  28.245  44.106  1.00 13.37      A    N  
ATOM   1786  CA  VAL A 133      -0.991  27.276  45.223  1.00 13.81      A    C  
ATOM   1787  C   VAL A 133      -1.155  28.052  46.528  1.00 14.31      A    C  
ATOM   1788  O   VAL A 133      -0.387  29.020  46.768  1.00 13.81      A    O  
ATOM   1789  CB  VAL A 133       0.192  26.290  45.258  1.00 13.56      A    C  
ATOM   1790  CG1 VAL A 133       0.070  25.291  46.402  1.00 13.54      A    C  
ATOM   1791  CG2 VAL A 133       0.340  25.568  43.925  1.00 13.60      A    C  
ATOM   1792  N   CYS A 134      -2.162  27.666  47.311  1.00 15.32      A    N  
ATOM   1793  CA  CYS A 134      -2.393  28.118  48.707  1.00 16.40      A    C  
ATOM   1794  C   CYS A 134      -2.118  26.915  49.617  1.00 16.16      A    C  
ATOM   1795  O   CYS A 134      -2.692  25.831  49.352  1.00 16.02      A    O  
ATOM   1796  CB  CYS A 134      -3.817  28.651  48.868  1.00 18.06      A    C  
ATOM   1797  SG  CYS A 134      -4.138  29.584  50.391  1.00 20.97      A    S  
ATOM   1798  N   LEU A 135      -1.227  27.078  50.598  1.00 15.25      A    N  
ATOM   1799  CA  LEU A 135      -0.931  26.064  51.645  1.00 14.65      A    C  
ATOM   1800  C   LEU A 135      -1.576  26.503  52.962  1.00 14.09      A    C  
ATOM   1801  O   LEU A 135      -1.322  27.647  53.389  1.00 14.29      A    O  
ATOM   1802  CB  LEU A 135       0.587  25.925  51.797  1.00 14.84      A    C  
ATOM   1803  CG  LEU A 135       1.052  25.015  52.934  1.00 15.74      A    C  
ATOM   1804  CD1 LEU A 135       0.556  23.586  52.726  1.00 16.22      A    C  
ATOM   1805  CD2 LEU A 135       2.566  25.046  53.075  1.00 15.56      A    C  
ATOM   1806  N   LEU A 136      -2.392  25.637  53.560  1.00 13.96      A    N  
ATOM   1807  CA  LEU A 136      -2.857  25.738  54.969  1.00 14.56      A    C  
ATOM   1808  C   LEU A 136      -2.118  24.674  55.779  1.00 14.87      A    C  
ATOM   1809  O   LEU A 136      -2.366  23.482  55.526  1.00 14.86      A    O  
ATOM   1810  CB  LEU A 136      -4.365  25.499  55.041  1.00 14.71      A    C  
ATOM   1811  CG  LEU A 136      -5.264  26.600  54.490  1.00 14.89      A    C  
ATOM   1812  CD1 LEU A 136      -5.018  26.842  53.007  1.00 15.07      A    C  
ATOM   1813  CD2 LEU A 136      -6.717  26.225  54.735  1.00 15.68      A    C  
ATOM   1814  N   ASN A 137      -1.246  25.085  56.700  1.00 15.91      A    N  
ATOM   1815  CA  ASN A 137      -0.301  24.164  57.385  1.00 17.23      A    C  
ATOM   1816  C   ASN A 137      -0.728  23.973  58.849  1.00 17.00      A    C  
ATOM   1817  O   ASN A 137      -0.935  24.994  59.549  1.00 15.60      A    O  
ATOM   1818  CB  ASN A 137       1.143  24.656  57.270  1.00 18.42      A    C  
ATOM   1819  CG  ASN A 137       2.149  23.525  57.345  1.00 20.31      A    C  
ATOM   1820  ND2 ASN A 137       3.265  23.767  58.003  1.00 20.90      A    N  
ATOM   1821  OD1 ASN A 137       1.913  22.429  56.835  1.00 23.03      A    O  
ATOM   1822  N   ASN A 138      -0.889  22.707  59.258  1.00 16.81      A    N  
ATOM   1823  CA  ASN A 138      -0.962  22.239  60.672  1.00 17.82      A    C  
ATOM   1824  C   ASN A 138      -2.158  22.862  61.395  1.00 17.35      A    C  
ATOM   1825  O   ASN A 138      -1.946  23.612  62.357  1.00 18.36      A    O  
ATOM   1826  CB  ASN A 138       0.339  22.524  61.427  1.00 18.09      A    C  
ATOM   1827  CG  ASN A 138       1.519  21.762  60.864  1.00 18.83      A    C  
ATOM   1828  ND2 ASN A 138       2.720  22.164  61.250  1.00 19.71      A    N  
ATOM   1829  OD1 ASN A 138       1.351  20.826  60.083  1.00 18.35      A    O  
ATOM   1830  N   PHE A 139      -3.373  22.495  61.002  1.00 16.82      A    N  
ATOM   1831  CA  PHE A 139      -4.612  23.025  61.620  1.00 16.81      A    C  
ATOM   1832  C   PHE A 139      -5.473  21.865  62.107  1.00 16.80      A    C  
ATOM   1833  O   PHE A 139      -5.293  20.712  61.660  1.00 16.13      A    O  
ATOM   1834  CB  PHE A 139      -5.359  23.947  60.650  1.00 16.44      A    C  
ATOM   1835  CG  PHE A 139      -5.795  23.288  59.369  1.00 16.52      A    C  
ATOM   1836  CD1 PHE A 139      -7.020  22.648  59.289  1.00 15.53      A    C  
ATOM   1837  CD2 PHE A 139      -4.974  23.299  58.249  1.00 16.42      A    C  
ATOM   1838  CE1 PHE A 139      -7.423  22.038  58.115  1.00 15.88      A    C  
ATOM   1839  CE2 PHE A 139      -5.375  22.675  57.078  1.00 16.07      A    C  
ATOM   1840  CZ  PHE A 139      -6.597  22.045  57.013  1.00 15.74      A    C  
ATOM   1841  N   TYR A 140      -6.375  22.188  63.033  1.00 17.08      A    N  
ATOM   1842  CA  TYR A 140      -7.427  21.292  63.573  1.00 16.86      A    C  
ATOM   1843  C   TYR A 140      -8.592  22.169  64.010  1.00 16.55      A    C  
ATOM   1844  O   TYR A 140      -8.362  23.209  64.620  1.00 16.36      A    O  
ATOM   1845  CB  TYR A 140      -6.925  20.450  64.752  1.00 17.05      A    C  
ATOM   1846  CG  TYR A 140      -7.942  19.413  65.144  1.00 17.72      A    C  
ATOM   1847  CD1 TYR A 140      -8.980  19.715  66.012  1.00 17.83      A    C  
ATOM   1848  CD2 TYR A 140      -7.940  18.167  64.540  1.00 18.71      A    C  
ATOM   1849  CE1 TYR A 140      -9.970  18.789  66.300  1.00 18.90      A    C  
ATOM   1850  CE2 TYR A 140      -8.909  17.221  64.830  1.00 19.76      A    C  
ATOM   1851  CZ  TYR A 140      -9.927  17.534  65.714  1.00 19.51      A    C  
ATOM   1852  OH  TYR A 140     -10.886  16.604  65.980  1.00 21.54      A    O  
ATOM   1853  N   PRO A 141      -9.864  21.816  63.723  1.00 17.79      A    N  
ATOM   1854  CA  PRO A 141     -10.216  20.616  62.959  1.00 19.04      A    C  
ATOM   1855  C   PRO A 141     -10.105  20.729  61.427  1.00 19.40      A    C  
ATOM   1856  O   PRO A 141      -9.692  21.760  60.927  1.00 18.16      A    O  
ATOM   1857  CB  PRO A 141     -11.677  20.404  63.377  1.00 18.60      A    C  
ATOM   1858  CG  PRO A 141     -12.201  21.810  63.533  1.00 18.85      A    C  
ATOM   1859  CD  PRO A 141     -11.052  22.559  64.179  1.00 18.63      A    C  
ATOM   1860  N   ARG A 142     -10.509  19.661  60.731  1.00 20.94      A    N  
ATOM   1861  CA  ARG A 142     -10.370  19.491  59.264  1.00 24.25      A    C  
ATOM   1862  C   ARG A 142     -11.161  20.567  58.499  1.00 23.41      A    C  
ATOM   1863  O   ARG A 142     -10.653  21.019  57.464  1.00 21.30      A    O  
ATOM   1864  CB  ARG A 142     -10.838  18.094  58.842  1.00 27.32      A    C  
ATOM   1865  CG  ARG A 142     -10.719  17.829  57.347  1.00 30.50      A    C  
ATOM   1866  CD  ARG A 142     -11.122  16.409  56.977  1.00 35.11      A    C  
ATOM   1867  NE  ARG A 142      -9.966  15.537  56.788  1.00 37.48      A    N  
ATOM   1868  CZ  ARG A 142      -9.416  15.208  55.616  1.00 38.79      A    C  
ATOM   1869  NH1 ARG A 142      -9.922  15.667  54.480  1.00 39.43      A    N1+
ATOM   1870  NH2 ARG A 142      -8.360  14.402  55.591  1.00 38.33      A    N  
ATOM   1871  N   GLU A 143     -12.361  20.936  58.953  1.00 24.17      A    N  
ATOM   1872  CA  GLU A 143     -13.239  21.892  58.222  1.00 25.38      A    C  
ATOM   1873  C   GLU A 143     -12.466  23.195  57.994  1.00 23.25      A    C  
ATOM   1874  O   GLU A 143     -11.995  23.785  58.974  1.00 22.01      A    O  
ATOM   1875  CB  GLU A 143     -14.554  22.167  58.954  1.00 29.45      A    C  
ATOM   1876  CG  GLU A 143     -15.620  22.746  58.029  1.00 34.61      A    C  
ATOM   1877  CD  GLU A 143     -16.840  23.387  58.675  1.00 39.71      A    C  
ATOM   1878  OE1 GLU A 143     -17.060  23.174  59.891  1.00 44.62      A    O  
ATOM   1879  OE2 GLU A 143     -17.573  24.111  57.955  1.00 43.12      A    O1-
ATOM   1880  N   ALA A 144     -12.322  23.608  56.737  1.00 21.76      A    N  
ATOM   1881  CA  ALA A 144     -11.615  24.845  56.332  1.00 21.37      A    C  
ATOM   1882  C   ALA A 144     -12.125  25.296  54.963  1.00 21.29      A    C  
ATOM   1883  O   ALA A 144     -12.241  24.448  54.058  1.00 20.65      A    O  
ATOM   1884  CB  ALA A 144     -10.126  24.611  56.315  1.00 21.20      A    C  
ATOM   1885  N   LYS A 145     -12.419  26.586  54.823  1.00 20.81      A    N  
ATOM   1886  CA  LYS A 145     -12.875  27.183  53.547  1.00 22.10      A    C  
ATOM   1887  C   LYS A 145     -11.711  27.965  52.928  1.00 20.55      A    C  
ATOM   1888  O   LYS A 145     -11.157  28.858  53.597  1.00 18.65      A    O  
ATOM   1889  CB  LYS A 145     -14.105  28.057  53.804  1.00 24.73      A    C  
ATOM   1890  CG  LYS A 145     -14.701  28.714  52.568  1.00 27.87      A    C  
ATOM   1891  CD  LYS A 145     -15.754  29.754  52.903  1.00 30.66      A    C  
ATOM   1892  CE  LYS A 145     -16.897  29.756  51.912  1.00 33.50      A    C  
ATOM   1893  NZ  LYS A 145     -17.783  30.929  52.117  1.00 36.66      A    N1+
ATOM   1894  N   VAL A 146     -11.341  27.615  51.699  1.00 20.02      A    N  
ATOM   1895  CA  VAL A 146     -10.354  28.366  50.876  1.00 19.99      A    C  
ATOM   1896  C   VAL A 146     -11.121  29.017  49.722  1.00 19.97      A    C  
ATOM   1897  O   VAL A 146     -11.823  28.294  48.986  1.00 18.83      A    O  
ATOM   1898  CB  VAL A 146      -9.214  27.459  50.381  1.00 20.45      A    C  
ATOM   1899  CG1 VAL A 146      -8.181  28.231  49.574  1.00 20.80      A    C  
ATOM   1900  CG2 VAL A 146      -8.541  26.739  51.536  1.00 20.84      A    C  
ATOM   1901  N   GLN A 147     -11.029  30.341  49.610  1.00 19.65      A    N  
ATOM   1902  CA  GLN A 147     -11.607  31.113  48.481  1.00 20.31      A    C  
ATOM   1903  C   GLN A 147     -10.466  31.774  47.702  1.00 17.93      A    C  
ATOM   1904  O   GLN A 147      -9.634  32.453  48.323  1.00 17.35      A    O  
ATOM   1905  CB  GLN A 147     -12.595  32.163  48.989  1.00 23.18      A    C  
ATOM   1906  CG  GLN A 147     -13.768  31.569  49.755  1.00 26.81      A    C  
ATOM   1907  CD  GLN A 147     -14.982  32.463  49.688  1.00 32.37      A    C  
ATOM   1908  NE2 GLN A 147     -15.998  32.025  48.956  1.00 35.32      A    N  
ATOM   1909  OE1 GLN A 147     -15.001  33.550  50.262  1.00 38.25      A    O  
ATOM   1910  N   TRP A 148     -10.441  31.564  46.391  1.00 15.81      A    N  
ATOM   1911  CA  TRP A 148      -9.521  32.224  45.438  1.00 15.26      A    C  
ATOM   1912  C   TRP A 148     -10.197  33.471  44.869  1.00 15.69      A    C  
ATOM   1913  O   TRP A 148     -11.364  33.362  44.430  1.00 15.79      A    O  
ATOM   1914  CB  TRP A 148      -9.140  31.249  44.324  1.00 14.60      A    C  
ATOM   1915  CG  TRP A 148      -8.163  30.202  44.749  1.00 14.40      A    C  
ATOM   1916  CD1 TRP A 148      -8.415  28.887  45.018  1.00 14.28      A    C  
ATOM   1917  CD2 TRP A 148      -6.754  30.394  44.952  1.00 14.02      A    C  
ATOM   1918  CE2 TRP A 148      -6.218  29.142  45.322  1.00 14.10      A    C  
ATOM   1919  CE3 TRP A 148      -5.894  31.487  44.819  1.00 14.03      A    C  
ATOM   1920  NE1 TRP A 148      -7.252  28.243  45.352  1.00 14.35      A    N  
ATOM   1921  CZ2 TRP A 148      -4.860  28.964  45.569  1.00 14.12      A    C  
ATOM   1922  CZ3 TRP A 148      -4.554  31.315  45.089  1.00 13.97      A    C  
ATOM   1923  CH2 TRP A 148      -4.049  30.071  45.467  1.00 14.02      A    C  
ATOM   1924  N   LYS A 149      -9.481  34.594  44.848  1.00 16.17      A    N  
ATOM   1925  CA  LYS A 149      -9.887  35.811  44.103  1.00 17.03      A    C  
ATOM   1926  C   LYS A 149      -8.765  36.245  43.157  1.00 16.47      A    C  
ATOM   1927  O   LYS A 149      -7.591  36.245  43.560  1.00 15.33      A    O  
ATOM   1928  CB  LYS A 149     -10.294  36.913  45.079  1.00 18.06      A    C  
ATOM   1929  CG  LYS A 149     -11.590  36.607  45.803  1.00 20.02      A    C  
ATOM   1930  CD  LYS A 149     -12.240  37.786  46.474  1.00 22.24      A    C  
ATOM   1931  CE  LYS A 149     -13.414  37.360  47.325  1.00 22.77      A    C  
ATOM   1932  NZ  LYS A 149     -14.286  38.512  47.635  1.00 24.33      A    N1+
ATOM   1933  N   VAL A 150      -9.151  36.613  41.939  1.00 16.17      A    N  
ATOM   1934  CA  VAL A 150      -8.276  37.242  40.917  1.00 16.46      A    C  
ATOM   1935  C   VAL A 150      -8.894  38.605  40.589  1.00 16.66      A    C  
ATOM   1936  O   VAL A 150     -10.027  38.628  40.084  1.00 16.46      A    O  
ATOM   1937  CB  VAL A 150      -8.137  36.321  39.691  1.00 17.31      A    C  
ATOM   1938  CG1 VAL A 150      -7.327  36.969  38.580  1.00 17.89      A    C  
ATOM   1939  CG2 VAL A 150      -7.531  34.975  40.073  1.00 17.55      A    C  
ATOM   1940  N   ASP A 151      -8.195  39.695  40.915  1.00 17.76      A    N  
ATOM   1941  CA  ASP A 151      -8.698  41.095  40.800  1.00 18.75      A    C  
ATOM   1942  C   ASP A 151     -10.143  41.172  41.312  1.00 18.17      A    C  
ATOM   1943  O   ASP A 151     -11.023  41.664  40.568  1.00 18.35      A    O  
ATOM   1944  CB  ASP A 151      -8.565  41.634  39.369  1.00 19.12      A    C  
ATOM   1945  CG  ASP A 151      -7.128  41.908  38.945  1.00 20.12      A    C  
ATOM   1946  OD1 ASP A 151      -6.296  42.200  39.815  1.00 20.86      A    O  
ATOM   1947  OD2 ASP A 151      -6.850  41.817  37.740  1.00 22.44      A    O1-
ATOM   1948  N   ASN A 152     -10.384  40.684  42.531  1.00 17.49      A    N  
ATOM   1949  CA  ASN A 152     -11.677  40.831  43.252  1.00 16.81      A    C  
ATOM   1950  C   ASN A 152     -12.728  39.819  42.785  1.00 16.74      A    C  
ATOM   1951  O   ASN A 152     -13.769  39.755  43.444  1.00 17.58      A    O  
ATOM   1952  CB  ASN A 152     -12.252  42.237  43.104  1.00 17.29      A    C  
ATOM   1953  CG  ASN A 152     -11.297  43.294  43.607  1.00 16.92      A    C  
ATOM   1954  ND2 ASN A 152     -11.357  44.479  43.029  1.00 17.14      A    N  
ATOM   1955  OD1 ASN A 152     -10.508  43.033  44.509  1.00 17.40      A    O  
ATOM   1956  N   ALA A 153     -12.472  39.051  41.725  1.00 15.99      A    N  
ATOM   1957  CA  ALA A 153     -13.423  38.049  41.194  1.00 15.48      A    C  
ATOM   1958  C   ALA A 153     -13.201  36.724  41.928  1.00 14.97      A    C  
ATOM   1959  O   ALA A 153     -12.108  36.150  41.800  1.00 14.14      A    O  
ATOM   1960  CB  ALA A 153     -13.263  37.889  39.698  1.00 14.99      A    C  
ATOM   1961  N   LEU A 154     -14.215  36.260  42.655  1.00 15.33      A    N  
ATOM   1962  CA  LEU A 154     -14.215  34.920  43.284  1.00 16.01      A    C  
ATOM   1963  C   LEU A 154     -14.124  33.876  42.172  1.00 15.38      A    C  
ATOM   1964  O   LEU A 154     -14.899  33.975  41.195  1.00 16.40      A    O  
ATOM   1965  CB  LEU A 154     -15.472  34.724  44.130  1.00 16.70      A    C  
ATOM   1966  CG  LEU A 154     -15.618  33.323  44.716  1.00 17.39      A    C  
ATOM   1967  CD1 LEU A 154     -14.592  33.079  45.810  1.00 17.47      A    C  
ATOM   1968  CD2 LEU A 154     -17.023  33.101  45.242  1.00 18.33      A    C  
ATOM   1969  N   GLN A 155     -13.190  32.937  42.309  1.00 14.38      A    N  
ATOM   1970  CA  GLN A 155     -12.919  31.873  41.313  1.00 13.89      A    C  
ATOM   1971  C   GLN A 155     -13.610  30.603  41.779  1.00 14.05      A    C  
ATOM   1972  O   GLN A 155     -13.421  30.208  42.943  1.00 14.17      A    O  
ATOM   1973  CB  GLN A 155     -11.419  31.635  41.161  1.00 13.51      A    C  
ATOM   1974  CG  GLN A 155     -10.658  32.890  40.772  1.00 13.52      A    C  
ATOM   1975  CD  GLN A 155     -11.015  33.335  39.377  1.00 13.12      A    C  
ATOM   1976  NE2 GLN A 155     -11.482  34.562  39.252  1.00 13.15      A    N  
ATOM   1977  OE1 GLN A 155     -10.828  32.606  38.412  1.00 13.63      A    O  
ATOM   1978  N   SER A 156     -14.369  29.980  40.889  1.00 14.50      A    N  
ATOM   1979  CA  SER A 156     -15.162  28.770  41.201  1.00 15.15      A    C  
ATOM   1980  C   SER A 156     -15.009  27.785  40.044  1.00 15.00      A    C  
ATOM   1981  O   SER A 156     -15.095  28.229  38.885  1.00 15.69      A    O  
ATOM   1982  CB  SER A 156     -16.607  29.142  41.483  1.00 16.07      A    C  
ATOM   1983  OG  SER A 156     -17.347  28.012  41.928  1.00 17.73      A    O  
ATOM   1984  N   GLY A 157     -14.709  26.524  40.359  1.00 14.80      A    N  
ATOM   1985  CA  GLY A 157     -14.652  25.409  39.394  1.00 14.77      A    C  
ATOM   1986  C   GLY A 157     -13.281  25.229  38.762  1.00 14.38      A    C  
ATOM   1987  O   GLY A 157     -13.123  24.258  38.002  1.00 14.38      A    O  
ATOM   1988  N   ASN A 158     -12.319  26.115  39.043  1.00 13.99      A    N  
ATOM   1989  CA  ASN A 158     -10.966  26.062  38.427  1.00 13.59      A    C  
ATOM   1990  C   ASN A 158      -9.904  25.811  39.505  1.00 13.65      A    C  
ATOM   1991  O   ASN A 158      -8.719  26.102  39.244  1.00 12.48      A    O  
ATOM   1992  CB  ASN A 158     -10.655  27.315  37.607  1.00 13.24      A    C  
ATOM   1993  CG  ASN A 158     -10.871  28.606  38.368  1.00 13.32      A    C  
ATOM   1994  ND2 ASN A 158     -10.586  29.718  37.712  1.00 13.65      A    N  
ATOM   1995  OD1 ASN A 158     -11.316  28.606  39.521  1.00 12.43      A    O  
ATOM   1996  N   SER A 159     -10.297  25.266  40.657  1.00 13.79      A    N  
ATOM   1997  CA  SER A 159      -9.352  24.855  41.720  1.00 14.18      A    C  
ATOM   1998  C   SER A 159      -9.636  23.423  42.180  1.00 15.20      A    C  
ATOM   1999  O   SER A 159     -10.773  22.932  41.999  1.00 15.94      A    O  
ATOM   2000  CB  SER A 159      -9.345  25.842  42.863  1.00 14.10      A    C  
ATOM   2001  OG  SER A 159     -10.571  25.836  43.567  1.00 13.84      A    O  
ATOM   2002  N   GLN A 160      -8.600  22.769  42.704  1.00 16.29      A    N  
ATOM   2003  CA  GLN A 160      -8.671  21.444  43.370  1.00 17.06      A    C  
ATOM   2004  C   GLN A 160      -7.866  21.508  44.667  1.00 16.99      A    C  
ATOM   2005  O   GLN A 160      -6.817  22.185  44.685  1.00 16.35      A    O  
ATOM   2006  CB  GLN A 160      -8.092  20.345  42.482  1.00 18.14      A    C  
ATOM   2007  CG  GLN A 160      -8.770  20.233  41.126  1.00 18.99      A    C  
ATOM   2008  CD  GLN A 160      -8.335  18.974  40.419  1.00 19.41      A    C  
ATOM   2009  NE2 GLN A 160      -9.122  17.918  40.555  1.00 19.82      A    N  
ATOM   2010  OE1 GLN A 160      -7.284  18.935  39.789  1.00 20.17      A    O  
ATOM   2011  N   GLU A 161      -8.349  20.812  45.691  1.00 16.71      A    N  
ATOM   2012  CA  GLU A 161      -7.714  20.727  47.023  1.00 17.56      A    C  
ATOM   2013  C   GLU A 161      -7.277  19.287  47.286  1.00 16.89      A    C  
ATOM   2014  O   GLU A 161      -7.917  18.339  46.781  1.00 15.74      A    O  
ATOM   2015  CB  GLU A 161      -8.665  21.084  48.161  1.00 18.48      A    C  
ATOM   2016  CG  GLU A 161      -9.284  22.452  48.055  1.00 20.91      A    C  
ATOM   2017  CD  GLU A 161     -10.071  22.826  49.299  1.00 21.94      A    C  
ATOM   2018  OE1 GLU A 161     -10.374  21.919  50.093  1.00 22.41      A    O  
ATOM   2019  OE2 GLU A 161     -10.359  24.019  49.472  1.00 25.20      A    O1-
ATOM   2020  N   SER A 162      -6.275  19.170  48.138  1.00 15.82      A    N  
ATOM   2021  CA  SER A 162      -5.733  17.896  48.655  1.00 16.63      A    C  
ATOM   2022  C   SER A 162      -5.456  18.106  50.146  1.00 15.59      A    C  
ATOM   2023  O   SER A 162      -4.968  19.196  50.497  1.00 14.22      A    O  
ATOM   2024  CB  SER A 162      -4.504  17.535  47.867  1.00 16.61      A    C  
ATOM   2025  OG  SER A 162      -4.010  16.287  48.258  1.00 18.67      A    O  
ATOM   2026  N   VAL A 163      -5.806  17.140  50.992  1.00 15.56      A    N  
ATOM   2027  CA  VAL A 163      -5.595  17.235  52.466  1.00 16.22      A    C  
ATOM   2028  C   VAL A 163      -4.787  16.019  52.930  1.00 15.96      A    C  
ATOM   2029  O   VAL A 163      -5.114  14.904  52.513  1.00 15.99      A    O  
ATOM   2030  CB  VAL A 163      -6.931  17.338  53.224  1.00 16.26      A    C  
ATOM   2031  CG1 VAL A 163      -6.707  17.760  54.663  1.00 16.40      A    C  
ATOM   2032  CG2 VAL A 163      -7.908  18.279  52.535  1.00 17.07      A    C  
ATOM   2033  N   THR A 164      -3.782  16.226  53.774  1.00 16.56      A    N  
ATOM   2034  CA  THR A 164      -3.010  15.116  54.391  1.00 18.49      A    C  
ATOM   2035  C   THR A 164      -3.921  14.386  55.378  1.00 19.21      A    C  
ATOM   2036  O   THR A 164      -4.943  14.959  55.782  1.00 18.64      A    O  
ATOM   2037  CB  THR A 164      -1.770  15.612  55.136  1.00 18.42      A    C  
ATOM   2038  CG2 THR A 164      -0.739  16.230  54.221  1.00 18.60      A    C  
ATOM   2039  OG1 THR A 164      -2.229  16.578  56.082  1.00 19.46      A    O  
ATOM   2040  N   GLU A 165      -3.545  13.168  55.752  1.00 21.50      A    N  
ATOM   2041  CA  GLU A 165      -4.110  12.481  56.934  1.00 22.78      A    C  
ATOM   2042  C   GLU A 165      -3.563  13.182  58.180  1.00 21.33      A    C  
ATOM   2043  O   GLU A 165      -2.558  13.917  58.084  1.00 20.14      A    O  
ATOM   2044  CB  GLU A 165      -3.768  10.989  56.894  1.00 27.28      A    C  
ATOM   2045  CG  GLU A 165      -4.390  10.253  55.717  1.00 29.79      A    C  
ATOM   2046  CD  GLU A 165      -5.905  10.136  55.743  1.00 34.05      A    C  
ATOM   2047  OE1 GLU A 165      -6.496   9.936  54.659  1.00 37.20      A    O  
ATOM   2048  OE2 GLU A 165      -6.495  10.223  56.843  1.00 40.43      A    O1-
ATOM   2049  N   GLN A 166      -4.232  12.977  59.307  1.00 20.70      A    N  
ATOM   2050  CA  GLN A 166      -3.867  13.530  60.628  1.00 20.33      A    C  
ATOM   2051  C   GLN A 166      -2.404  13.166  60.927  1.00 19.83      A    C  
ATOM   2052  O   GLN A 166      -2.027  12.001  60.748  1.00 17.86      A    O  
ATOM   2053  CB  GLN A 166      -4.869  12.972  61.638  1.00 21.24      A    C  
ATOM   2054  CG  GLN A 166      -5.077  13.854  62.843  1.00 22.58      A    C  
ATOM   2055  CD  GLN A 166      -6.408  13.621  63.515  1.00 21.94      A    C  
ATOM   2056  NE2 GLN A 166      -6.770  14.547  64.380  1.00 21.84      A    N  
ATOM   2057  OE1 GLN A 166      -7.102  12.641  63.259  1.00 21.95      A    O  
ATOM   2058  N   ASP A 167      -1.592  14.140  61.331  1.00 20.27      A    N  
ATOM   2059  CA  ASP A 167      -0.160  13.928  61.667  1.00 21.24      A    C  
ATOM   2060  C   ASP A 167      -0.062  12.980  62.874  1.00 22.48      A    C  
ATOM   2061  O   ASP A 167      -0.848  13.148  63.819  1.00 20.60      A    O  
ATOM   2062  CB  ASP A 167       0.512  15.267  61.955  1.00 22.04      A    C  
ATOM   2063  CG  ASP A 167       1.988  15.157  62.269  1.00 23.29      A    C  
ATOM   2064  OD1 ASP A 167       2.788  15.168  61.306  1.00 25.15      A    O  
ATOM   2065  OD2 ASP A 167       2.327  15.047  63.469  1.00 23.54      A    O1-
ATOM   2066  N   SER A 168       0.900  12.053  62.860  1.00 23.19      A    N  
ATOM   2067  CA  SER A 168       1.069  10.970  63.868  1.00 24.16      A    C  
ATOM   2068  C   SER A 168       1.620  11.506  65.200  1.00 24.28      A    C  
ATOM   2069  O   SER A 168       1.705  10.712  66.154  1.00 24.59      A    O  
ATOM   2070  CB  SER A 168       1.964   9.887  63.316  1.00 24.47      A    C  
ATOM   2071  OG  SER A 168       3.286  10.380  63.161  1.00 25.06      A    O  
ATOM   2072  N   LYS A 169       1.996  12.784  65.284  1.00 24.93      A    N  
ATOM   2073  CA  LYS A 169       2.533  13.391  66.532  1.00 25.10      A    C  
ATOM   2074  C   LYS A 169       1.565  14.454  67.064  1.00 23.75      A    C  
ATOM   2075  O   LYS A 169       1.187  14.332  68.232  1.00 22.10      A    O  
ATOM   2076  CB  LYS A 169       3.941  13.942  66.308  1.00 26.59      A    C  
ATOM   2077  CG  LYS A 169       5.000  12.860  66.164  1.00 29.95      A    C  
ATOM   2078  CD  LYS A 169       6.256  13.291  65.444  1.00 32.25      A    C  
ATOM   2079  CE  LYS A 169       6.728  12.228  64.474  1.00 35.90      A    C  
ATOM   2080  NZ  LYS A 169       8.127  12.459  64.047  1.00 39.45      A    N1+
ATOM   2081  N   ASP A 170       1.183  15.449  66.251  1.00 22.28      A    N  
ATOM   2082  CA  ASP A 170       0.444  16.650  66.730  1.00 21.78      A    C  
ATOM   2083  C   ASP A 170      -1.038  16.571  66.332  1.00 19.94      A    C  
ATOM   2084  O   ASP A 170      -1.798  17.458  66.755  1.00 20.13      A    O  
ATOM   2085  CB  ASP A 170       1.139  17.942  66.273  1.00 23.08      A    C  
ATOM   2086  CG  ASP A 170       1.071  18.237  64.784  1.00 24.92      A    C  
ATOM   2087  OD1 ASP A 170       0.266  17.587  64.081  1.00 24.23      A    O  
ATOM   2088  OD2 ASP A 170       1.810  19.143  64.334  1.00 28.50      A    O1-
ATOM   2089  N   SER A 171      -1.432  15.557  65.561  1.00 18.91      A    N  
ATOM   2090  CA  SER A 171      -2.838  15.248  65.187  1.00 19.33      A    C  
ATOM   2091  C   SER A 171      -3.453  16.365  64.320  1.00 18.90      A    C  
ATOM   2092  O   SER A 171      -4.692  16.448  64.270  1.00 20.12      A    O  
ATOM   2093  CB  SER A 171      -3.671  14.991  66.429  1.00 19.54      A    C  
ATOM   2094  OG  SER A 171      -3.044  14.040  67.279  1.00 19.69      A    O  
ATOM   2095  N   THR A 172      -2.636  17.183  63.650  1.00 18.38      A    N  
ATOM   2096  CA  THR A 172      -3.095  18.288  62.767  1.00 18.10      A    C  
ATOM   2097  C   THR A 172      -3.253  17.795  61.321  1.00 17.51      A    C  
ATOM   2098  O   THR A 172      -2.784  16.681  60.973  1.00 17.50      A    O  
ATOM   2099  CB  THR A 172      -2.169  19.509  62.852  1.00 18.55      A    C  
ATOM   2100  CG2 THR A 172      -2.057  20.058  64.256  1.00 19.34      A    C  
ATOM   2101  OG1 THR A 172      -0.861  19.185  62.376  1.00 19.37      A    O  
ATOM   2102  N   TYR A 173      -3.943  18.595  60.511  1.00 17.29      A    N  
ATOM   2103  CA  TYR A 173      -4.095  18.407  59.048  1.00 17.02      A    C  
ATOM   2104  C   TYR A 173      -3.261  19.470  58.343  1.00 16.58      A    C  
ATOM   2105  O   TYR A 173      -2.956  20.505  58.957  1.00 15.78      A    O  
ATOM   2106  CB  TYR A 173      -5.562  18.529  58.631  1.00 17.32      A    C  
ATOM   2107  CG  TYR A 173      -6.474  17.500  59.242  1.00 17.41      A    C  
ATOM   2108  CD1 TYR A 173      -6.679  16.277  58.627  1.00 18.33      A    C  
ATOM   2109  CD2 TYR A 173      -7.130  17.744  60.437  1.00 18.38      A    C  
ATOM   2110  CE1 TYR A 173      -7.517  15.321  59.178  1.00 18.71      A    C  
ATOM   2111  CE2 TYR A 173      -7.979  16.800  61.000  1.00 18.70      A    C  
ATOM   2112  CZ  TYR A 173      -8.169  15.584  60.372  1.00 18.50      A    C  
ATOM   2113  OH  TYR A 173      -8.997  14.648  60.916  1.00 19.43      A    O  
ATOM   2114  N   SER A 174      -2.916  19.220  57.082  1.00 15.96      A    N  
ATOM   2115  CA  SER A 174      -2.444  20.265  56.143  1.00 15.18      A    C  
ATOM   2116  C   SER A 174      -3.223  20.139  54.838  1.00 14.57      A    C  
ATOM   2117  O   SER A 174      -3.674  19.031  54.527  1.00 14.32      A    O  
ATOM   2118  CB  SER A 174      -0.958  20.199  55.949  1.00 15.50      A    C  
ATOM   2119  OG  SER A 174      -0.311  20.604  57.139  1.00 15.66      A    O  
ATOM   2120  N   LEU A 175      -3.423  21.258  54.147  1.00 14.26      A    N  
ATOM   2121  CA  LEU A 175      -4.285  21.346  52.942  1.00 14.49      A    C  
ATOM   2122  C   LEU A 175      -3.570  22.210  51.900  1.00 14.36      A    C  
ATOM   2123  O   LEU A 175      -3.013  23.270  52.264  1.00 13.90      A    O  
ATOM   2124  CB  LEU A 175      -5.641  21.927  53.353  1.00 15.27      A    C  
ATOM   2125  CG  LEU A 175      -6.677  22.099  52.242  1.00 15.68      A    C  
ATOM   2126  CD1 LEU A 175      -8.088  22.061  52.814  1.00 15.55      A    C  
ATOM   2127  CD2 LEU A 175      -6.452  23.386  51.467  1.00 15.20      A    C  
ATOM   2128  N   SER A 176      -3.527  21.743  50.658  1.00 14.14      A    N  
ATOM   2129  CA  SER A 176      -3.055  22.534  49.504  1.00 15.49      A    C  
ATOM   2130  C   SER A 176      -4.232  22.742  48.561  1.00 14.91      A    C  
ATOM   2131  O   SER A 176      -4.928  21.744  48.244  1.00 15.02      A    O  
ATOM   2132  CB  SER A 176      -1.922  21.874  48.789  1.00 16.76      A    C  
ATOM   2133  OG  SER A 176      -2.439  20.876  47.929  1.00 20.75      A    O  
ATOM   2134  N   SER A 177      -4.424  23.980  48.122  1.00 14.12      A    N  
ATOM   2135  CA  SER A 177      -5.365  24.344  47.038  1.00 14.13      A    C  
ATOM   2136  C   SER A 177      -4.559  24.855  45.840  1.00 14.91      A    C  
ATOM   2137  O   SER A 177      -3.695  25.742  46.032  1.00 14.12      A    O  
ATOM   2138  CB  SER A 177      -6.367  25.348  47.523  1.00 13.81      A    C  
ATOM   2139  OG  SER A 177      -7.279  25.650  46.493  1.00 13.70      A    O  
ATOM   2140  N   THR A 178      -4.819  24.298  44.653  1.00 14.95      A    N  
ATOM   2141  CA  THR A 178      -4.208  24.748  43.384  1.00 15.25      A    C  
ATOM   2142  C   THR A 178      -5.294  25.374  42.507  1.00 14.91      A    C  
ATOM   2143  O   THR A 178      -6.268  24.668  42.159  1.00 15.17      A    O  
ATOM   2144  CB  THR A 178      -3.438  23.614  42.701  1.00 15.84      A    C  
ATOM   2145  CG2 THR A 178      -2.651  24.100  41.505  1.00 16.31      A    C  
ATOM   2146  OG1 THR A 178      -2.534  23.049  43.651  1.00 16.58      A    O  
ATOM   2147  N   LEU A 179      -5.131  26.658  42.196  1.00 14.56      A    N  
ATOM   2148  CA  LEU A 179      -5.918  27.405  41.181  1.00 14.98      A    C  
ATOM   2149  C   LEU A 179      -5.191  27.263  39.846  1.00 15.66      A    C  
ATOM   2150  O   LEU A 179      -4.025  27.666  39.783  1.00 15.78      A    O  
ATOM   2151  CB  LEU A 179      -6.023  28.875  41.604  1.00 14.80      A    C  
ATOM   2152  CG  LEU A 179      -6.780  29.796  40.646  1.00 14.79      A    C  
ATOM   2153  CD1 LEU A 179      -8.259  29.434  40.595  1.00 14.94      A    C  
ATOM   2154  CD2 LEU A 179      -6.591  31.252  41.043  1.00 14.68      A    C  
ATOM   2155  N   THR A 180      -5.831  26.666  38.841  1.00 16.30      A    N  
ATOM   2156  CA  THR A 180      -5.252  26.507  37.485  1.00 17.80      A    C  
ATOM   2157  C   THR A 180      -5.893  27.534  36.541  1.00 18.12      A    C  
ATOM   2158  O   THR A 180      -7.142  27.522  36.402  1.00 18.97      A    O  
ATOM   2159  CB  THR A 180      -5.393  25.066  36.984  1.00 19.11      A    C  
ATOM   2160  CG2 THR A 180      -4.783  24.872  35.613  1.00 19.76      A    C  
ATOM   2161  OG1 THR A 180      -4.735  24.200  37.914  1.00 19.93      A    O  
ATOM   2162  N   LEU A 181      -5.065  28.378  35.921  1.00 17.42      A    N  
ATOM   2163  CA  LEU A 181      -5.476  29.386  34.906  1.00 18.13      A    C  
ATOM   2164  C   LEU A 181      -4.626  29.204  33.644  1.00 17.76      A    C  
ATOM   2165  O   LEU A 181      -3.510  28.664  33.751  1.00 17.31      A    O  
ATOM   2166  CB  LEU A 181      -5.268  30.800  35.464  1.00 18.36      A    C  
ATOM   2167  CG  LEU A 181      -5.770  31.063  36.879  1.00 18.68      A    C  
ATOM   2168  CD1 LEU A 181      -5.290  32.421  37.358  1.00 19.02      A    C  
ATOM   2169  CD2 LEU A 181      -7.290  30.981  36.951  1.00 18.93      A    C  
ATOM   2170  N   SER A 182      -5.121  29.678  32.500  1.00 17.73      A    N  
ATOM   2171  CA  SER A 182      -4.331  29.810  31.252  1.00 18.34      A    C  
ATOM   2172  C   SER A 182      -3.251  30.874  31.489  1.00 18.81      A    C  
ATOM   2173  O   SER A 182      -3.468  31.772  32.331  1.00 17.89      A    O  
ATOM   2174  CB  SER A 182      -5.224  30.146  30.071  1.00 18.75      A    C  
ATOM   2175  OG  SER A 182      -5.701  31.480  30.158  1.00 17.50      A    O  
ATOM   2176  N   LYS A 183      -2.119  30.790  30.793  1.00 20.51      A    N  
ATOM   2177  CA  LYS A 183      -1.076  31.846  30.900  1.00 21.91      A    C  
ATOM   2178  C   LYS A 183      -1.702  33.195  30.520  1.00 20.85      A    C  
ATOM   2179  O   LYS A 183      -1.476  34.152  31.256  1.00 20.42      A    O  
ATOM   2180  CB  LYS A 183       0.150  31.556  30.033  1.00 23.11      A    C  
ATOM   2181  CG  LYS A 183       1.221  32.637  30.109  1.00 24.80      A    C  
ATOM   2182  CD  LYS A 183       2.196  32.641  28.955  1.00 27.02      A    C  
ATOM   2183  CE  LYS A 183       3.242  33.726  29.110  1.00 28.35      A    C  
ATOM   2184  NZ  LYS A 183       4.258  33.659  28.037  1.00 30.66      A    N1+
ATOM   2185  N   ALA A 184      -2.484  33.258  29.435  1.00 21.93      A    N  
ATOM   2186  CA  ALA A 184      -3.151  34.498  28.947  1.00 23.09      A    C  
ATOM   2187  C   ALA A 184      -4.045  35.104  30.043  1.00 23.77      A    C  
ATOM   2188  O   ALA A 184      -3.966  36.335  30.242  1.00 25.27      A    O  
ATOM   2189  CB  ALA A 184      -3.937  34.221  27.685  1.00 22.95      A    C  
ATOM   2190  N   ASP A 185      -4.863  34.294  30.733  1.00 23.62      A    N  
ATOM   2191  CA  ASP A 185      -5.730  34.759  31.854  1.00 23.32      A    C  
ATOM   2192  C   ASP A 185      -4.822  35.288  32.972  1.00 22.73      A    C  
ATOM   2193  O   ASP A 185      -5.054  36.418  33.471  1.00 20.38      A    O  
ATOM   2194  CB  ASP A 185      -6.670  33.646  32.334  1.00 25.73      A    C  
ATOM   2195  CG  ASP A 185      -7.767  34.072  33.306  1.00 28.15      A    C  
ATOM   2196  OD1 ASP A 185      -8.244  35.218  33.202  1.00 30.07      A    O  
ATOM   2197  OD2 ASP A 185      -8.169  33.232  34.150  1.00 30.35      A    O1-
ATOM   2198  N   TYR A 186      -3.789  34.527  33.336  1.00 21.74      A    N  
ATOM   2199  CA  TYR A 186      -2.842  34.920  34.409  1.00 20.54      A    C  
ATOM   2200  C   TYR A 186      -2.252  36.300  34.087  1.00 21.70      A    C  
ATOM   2201  O   TYR A 186      -2.231  37.187  34.966  1.00 20.75      A    O  
ATOM   2202  CB  TYR A 186      -1.735  33.881  34.598  1.00 19.45      A    C  
ATOM   2203  CG  TYR A 186      -0.754  34.269  35.672  1.00 18.77      A    C  
ATOM   2204  CD1 TYR A 186      -1.165  34.375  36.989  1.00 18.50      A    C  
ATOM   2205  CD2 TYR A 186       0.564  34.572  35.375  1.00 18.23      A    C  
ATOM   2206  CE1 TYR A 186      -0.285  34.738  37.994  1.00 18.72      A    C  
ATOM   2207  CE2 TYR A 186       1.458  34.939  36.369  1.00 18.28      A    C  
ATOM   2208  CZ  TYR A 186       1.031  35.028  37.684  1.00 18.50      A    C  
ATOM   2209  OH  TYR A 186       1.892  35.391  38.682  1.00 18.66      A    O  
ATOM   2210  N   GLU A 187      -1.791  36.484  32.850  1.00 23.36      A    N  
ATOM   2211  CA  GLU A 187      -1.071  37.716  32.429  1.00 25.56      A    C  
ATOM   2212  C   GLU A 187      -2.041  38.909  32.404  1.00 25.66      A    C  
ATOM   2213  O   GLU A 187      -1.569  40.048  32.532  1.00 24.50      A    O  
ATOM   2214  CB  GLU A 187      -0.373  37.478  31.086  1.00 26.64      A    C  
ATOM   2215  CG  GLU A 187       0.763  36.468  31.172  1.00 27.68      A    C  
ATOM   2216  CD  GLU A 187       1.902  36.853  32.108  1.00 29.39      A    C  
ATOM   2217  OE1 GLU A 187       2.024  38.046  32.418  1.00 30.79      A    O  
ATOM   2218  OE2 GLU A 187       2.665  35.959  32.525  1.00 30.09      A    O1-
ATOM   2219  N   LYS A 188      -3.350  38.668  32.302  1.00 27.23      A    N  
ATOM   2220  CA  LYS A 188      -4.364  39.750  32.161  1.00 29.21      A    C  
ATOM   2221  C   LYS A 188      -4.775  40.317  33.528  1.00 28.11      A    C  
ATOM   2222  O   LYS A 188      -5.493  41.331  33.536  1.00 29.47      A    O  
ATOM   2223  CB  LYS A 188      -5.568  39.240  31.363  1.00 30.91      A    C  
ATOM   2224  CG  LYS A 188      -5.364  39.285  29.855  1.00 33.65      A    C  
ATOM   2225  CD  LYS A 188      -6.395  38.523  29.045  1.00 35.09      A    C  
ATOM   2226  CE  LYS A 188      -6.194  38.717  27.556  1.00 37.04      A    C  
ATOM   2227  NZ  LYS A 188      -7.061  37.826  26.754  1.00 36.46      A    N1+
ATOM   2228  N   HIS A 189      -4.344  39.726  34.645  1.00 26.62      A    N  
ATOM   2229  CA  HIS A 189      -4.792  40.140  36.003  1.00 24.87      A    C  
ATOM   2230  C   HIS A 189      -3.589  40.403  36.908  1.00 23.93      A    C  
ATOM   2231  O   HIS A 189      -2.491  39.943  36.579  1.00 24.03      A    O  
ATOM   2232  CB  HIS A 189      -5.785  39.113  36.551  1.00 25.16      A    C  
ATOM   2233  CG  HIS A 189      -7.016  39.039  35.717  1.00 24.78      A    C  
ATOM   2234  CD2 HIS A 189      -8.080  39.864  35.629  1.00 25.20      A    C  
ATOM   2235  ND1 HIS A 189      -7.210  38.049  34.783  1.00 24.80      A    N  
ATOM   2236  CE1 HIS A 189      -8.359  38.250  34.170  1.00 26.27      A    C  
ATOM   2237  NE2 HIS A 189      -8.913  39.359  34.670  1.00 26.12      A    N  
ATOM   2238  N   LYS A 190      -3.807  41.153  37.988  1.00 24.06      A    N  
ATOM   2239  CA  LYS A 190      -2.747  41.716  38.865  1.00 24.41      A    C  
ATOM   2240  C   LYS A 190      -2.755  41.015  40.227  1.00 21.34      A    C  
ATOM   2241  O   LYS A 190      -1.709  40.475  40.604  1.00 19.77      A    O  
ATOM   2242  CB  LYS A 190      -2.959  43.223  39.046  1.00 27.36      A    C  
ATOM   2243  CG  LYS A 190      -1.898  43.946  39.867  1.00 30.20      A    C  
ATOM   2244  CD  LYS A 190      -2.426  45.205  40.542  1.00 33.56      A    C  
ATOM   2245  CE  LYS A 190      -1.344  46.125  41.070  1.00 36.36      A    C  
ATOM   2246  NZ  LYS A 190      -1.188  47.322  40.209  1.00 37.96      A    N1+
ATOM   2247  N   VAL A 191      -3.890  41.050  40.931  1.00 19.29      A    N  
ATOM   2248  CA  VAL A 191      -4.009  40.680  42.369  1.00 18.82      A    C  
ATOM   2249  C   VAL A 191      -4.522  39.241  42.478  1.00 17.45      A    C  
ATOM   2250  O   VAL A 191      -5.672  38.967  42.037  1.00 17.34      A    O  
ATOM   2251  CB  VAL A 191      -4.903  41.682  43.127  1.00 20.02      A    C  
ATOM   2252  CG1 VAL A 191      -5.014  41.344  44.609  1.00 20.65      A    C  
ATOM   2253  CG2 VAL A 191      -4.408  43.118  42.949  1.00 20.46      A    C  
ATOM   2254  N   TYR A 192      -3.698  38.364  43.060  1.00 16.77      A    N  
ATOM   2255  CA  TYR A 192      -4.007  36.934  43.337  1.00 16.33      A    C  
ATOM   2256  C   TYR A 192      -4.038  36.705  44.843  1.00 16.55      A    C  
ATOM   2257  O   TYR A 192      -3.035  36.987  45.508  1.00 16.16      A    O  
ATOM   2258  CB  TYR A 192      -2.989  36.035  42.639  1.00 15.77      A    C  
ATOM   2259  CG  TYR A 192      -3.122  36.123  41.148  1.00 15.53      A    C  
ATOM   2260  CD1 TYR A 192      -2.499  37.136  40.439  1.00 16.40      A    C  
ATOM   2261  CD2 TYR A 192      -3.943  35.249  40.456  1.00 15.79      A    C  
ATOM   2262  CE1 TYR A 192      -2.656  37.257  39.069  1.00 16.51      A    C  
ATOM   2263  CE2 TYR A 192      -4.096  35.343  39.085  1.00 16.28      A    C  
ATOM   2264  CZ  TYR A 192      -3.464  36.361  38.392  1.00 16.25      A    C  
ATOM   2265  OH  TYR A 192      -3.624  36.470  37.041  1.00 16.75      A    O  
ATOM   2266  N   ALA A 193      -5.168  36.221  45.354  1.00 16.14      A    N  
ATOM   2267  CA  ALA A 193      -5.437  36.101  46.799  1.00 16.97      A    C  
ATOM   2268  C   ALA A 193      -6.091  34.752  47.094  1.00 17.42      A    C  
ATOM   2269  O   ALA A 193      -6.992  34.336  46.325  1.00 17.11      A    O  
ATOM   2270  CB  ALA A 193      -6.311  37.242  47.265  1.00 16.42      A    C  
ATOM   2271  N   CYS A 194      -5.665  34.100  48.178  1.00 18.63      A    N  
ATOM   2272  CA  CYS A 194      -6.465  33.028  48.818  1.00 19.39      A    C  
ATOM   2273  C   CYS A 194      -6.900  33.503  50.205  1.00 18.35      A    C  
ATOM   2274  O   CYS A 194      -6.076  34.067  50.958  1.00 17.84      A    O  
ATOM   2275  CB  CYS A 194      -5.762  31.674  48.814  1.00 21.38      A    C  
ATOM   2276  SG  CYS A 194      -4.267  31.580  49.820  1.00 25.89      A    S  
ATOM   2277  N   GLU A 195      -8.180  33.325  50.500  1.00 17.81      A    N  
ATOM   2278  CA  GLU A 195      -8.804  33.739  51.780  1.00 17.90      A    C  
ATOM   2279  C   GLU A 195      -9.218  32.466  52.514  1.00 15.79      A    C  
ATOM   2280  O   GLU A 195      -9.920  31.630  51.936  1.00 14.34      A    O  
ATOM   2281  CB  GLU A 195      -9.959  34.701  51.505  1.00 19.92      A    C  
ATOM   2282  CG  GLU A 195     -10.738  35.107  52.739  1.00 23.05      A    C  
ATOM   2283  CD  GLU A 195     -11.965  35.950  52.421  1.00 25.57      A    C  
ATOM   2284  OE1 GLU A 195     -13.049  35.647  52.947  1.00 30.52      A    O  
ATOM   2285  OE2 GLU A 195     -11.836  36.893  51.636  1.00 29.44      A    O1-
ATOM   2286  N   VAL A 196      -8.776  32.328  53.754  1.00 15.74      A    N  
ATOM   2287  CA  VAL A 196      -8.972  31.097  54.561  1.00 15.77      A    C  
ATOM   2288  C   VAL A 196      -9.864  31.424  55.761  1.00 15.84      A    C  
ATOM   2289  O   VAL A 196      -9.537  32.348  56.530  1.00 16.66      A    O  
ATOM   2290  CB  VAL A 196      -7.608  30.515  54.964  1.00 15.47      A    C  
ATOM   2291  CG1 VAL A 196      -7.753  29.373  55.950  1.00 15.61      A    C  
ATOM   2292  CG2 VAL A 196      -6.824  30.086  53.735  1.00 16.26      A    C  
ATOM   2293  N   THR A 197     -10.964  30.696  55.887  1.00 16.76      A    N  
ATOM   2294  CA  THR A 197     -11.904  30.724  57.033  1.00 17.65      A    C  
ATOM   2295  C   THR A 197     -11.706  29.427  57.819  1.00 18.08      A    C  
ATOM   2296  O   THR A 197     -11.768  28.336  57.209  1.00 17.61      A    O  
ATOM   2297  CB  THR A 197     -13.348  30.912  56.546  1.00 18.60      A    C  
ATOM   2298  CG2 THR A 197     -14.363  30.936  57.671  1.00 19.12      A    C  
ATOM   2299  OG1 THR A 197     -13.378  32.134  55.804  1.00 19.31      A    O  
ATOM   2300  N   HIS A 198     -11.458  29.544  59.121  1.00 17.36      A    N  
ATOM   2301  CA  HIS A 198     -11.203  28.399  60.020  1.00 17.70      A    C  
ATOM   2302  C   HIS A 198     -11.562  28.814  61.443  1.00 19.09      A    C  
ATOM   2303  O   HIS A 198     -11.261  29.971  61.816  1.00 19.13      A    O  
ATOM   2304  CB  HIS A 198      -9.756  27.902  59.881  1.00 16.66      A    C  
ATOM   2305  CG  HIS A 198      -9.491  26.649  60.638  1.00 16.48      A    C  
ATOM   2306  CD2 HIS A 198      -9.626  25.350  60.298  1.00 16.13      A    C  
ATOM   2307  ND1 HIS A 198      -9.058  26.663  61.949  1.00 16.63      A    N  
ATOM   2308  CE1 HIS A 198      -8.924  25.426  62.379  1.00 16.16      A    C  
ATOM   2309  NE2 HIS A 198      -9.269  24.598  61.389  1.00 16.08      A    N  
ATOM   2310  N   GLN A 199     -12.185  27.890  62.172  1.00 21.12      A    N  
ATOM   2311  CA  GLN A 199     -12.587  28.006  63.599  1.00 23.75      A    C  
ATOM   2312  C   GLN A 199     -11.450  28.607  64.441  1.00 23.19      A    C  
ATOM   2313  O   GLN A 199     -11.759  29.331  65.391  1.00 24.64      A    O  
ATOM   2314  CB  GLN A 199     -12.964  26.617  64.112  1.00 26.12      A    C  
ATOM   2315  CG  GLN A 199     -13.770  26.631  65.396  1.00 29.42      A    C  
ATOM   2316  CD  GLN A 199     -13.893  25.241  65.967  1.00 31.32      A    C  
ATOM   2317  NE2 GLN A 199     -13.670  25.126  67.266  1.00 34.87      A    N  
ATOM   2318  OE1 GLN A 199     -14.180  24.280  65.256  1.00 32.10      A    O  
ATOM   2319  N   GLY A 200     -10.186  28.327  64.103  1.00 22.28      A    N  
ATOM   2320  CA  GLY A 200      -9.001  28.766  64.868  1.00 22.09      A    C  
ATOM   2321  C   GLY A 200      -8.593  30.202  64.582  1.00 21.36      A    C  
ATOM   2322  O   GLY A 200      -7.709  30.710  65.289  1.00 21.49      A    O  
ATOM   2323  N   LEU A 201      -9.171  30.817  63.550  1.00 21.13      A    N  
ATOM   2324  CA  LEU A 201      -8.882  32.208  63.130  1.00 21.70      A    C  
ATOM   2325  C   LEU A 201     -10.046  33.094  63.577  1.00 22.25      A    C  
ATOM   2326  O   LEU A 201     -11.208  32.714  63.329  1.00 22.11      A    O  
ATOM   2327  CB  LEU A 201      -8.696  32.253  61.610  1.00 21.20      A    C  
ATOM   2328  CG  LEU A 201      -7.516  31.458  61.056  1.00 20.80      A    C  
ATOM   2329  CD1 LEU A 201      -7.635  31.318  59.544  1.00 20.64      A    C  
ATOM   2330  CD2 LEU A 201      -6.187  32.109  61.439  1.00 20.92      A    C  
ATOM   2331  N   SER A 202      -9.739  34.210  64.241  1.00 23.16      A    N  
ATOM   2332  CA  SER A 202     -10.743  35.137  64.829  1.00 23.64      A    C  
ATOM   2333  C   SER A 202     -11.559  35.775  63.696  1.00 22.40      A    C  
ATOM   2334  O   SER A 202     -12.755  36.045  63.898  1.00 24.06      A    O  
ATOM   2335  CB  SER A 202     -10.074  36.162  65.701  1.00 23.69      A    C  
ATOM   2336  OG  SER A 202      -9.301  37.048  64.911  1.00 25.31      A    O  
ATOM   2337  N   SER A 203     -10.934  35.969  62.534  1.00 22.39      A    N  
ATOM   2338  CA  SER A 203     -11.588  36.364  61.259  1.00 22.34      A    C  
ATOM   2339  C   SER A 203     -10.746  35.841  60.100  1.00 22.64      A    C  
ATOM   2340  O   SER A 203      -9.608  35.429  60.311  1.00 21.76      A    O  
ATOM   2341  CB  SER A 203     -11.783  37.858  61.187  1.00 21.69      A    C  
ATOM   2342  OG  SER A 203     -10.539  38.524  61.053  1.00 21.85      A    O  
ATOM   2343  N   PRO A 204     -11.268  35.823  58.851  1.00 22.70      A    N  
ATOM   2344  CA  PRO A 204     -10.570  35.162  57.748  1.00 22.71      A    C  
ATOM   2345  C   PRO A 204      -9.183  35.760  57.477  1.00 22.55      A    C  
ATOM   2346  O   PRO A 204      -9.009  36.952  57.623  1.00 23.85      A    O  
ATOM   2347  CB  PRO A 204     -11.510  35.346  56.547  1.00 22.71      A    C  
ATOM   2348  CG  PRO A 204     -12.872  35.582  57.184  1.00 23.08      A    C  
ATOM   2349  CD  PRO A 204     -12.568  36.375  58.440  1.00 23.05      A    C  
ATOM   2350  N   VAL A 205      -8.223  34.905  57.120  1.00 22.30      A    N  
ATOM   2351  CA  VAL A 205      -6.838  35.319  56.751  1.00 21.49      A    C  
ATOM   2352  C   VAL A 205      -6.709  35.299  55.228  1.00 19.20      A    C  
ATOM   2353  O   VAL A 205      -7.069  34.272  54.605  1.00 17.64      A    O  
ATOM   2354  CB  VAL A 205      -5.781  34.420  57.412  1.00 22.36      A    C  
ATOM   2355  CG1 VAL A 205      -4.383  34.740  56.899  1.00 24.52      A    C  
ATOM   2356  CG2 VAL A 205      -5.830  34.543  58.924  1.00 23.39      A    C  
ATOM   2357  N   THR A 206      -6.167  36.377  54.662  1.00 18.20      A    N  
ATOM   2358  CA  THR A 206      -5.877  36.504  53.214  1.00 18.68      A    C  
ATOM   2359  C   THR A 206      -4.362  36.586  53.013  1.00 18.81      A    C  
ATOM   2360  O   THR A 206      -3.719  37.413  53.673  1.00 18.97      A    O  
ATOM   2361  CB  THR A 206      -6.636  37.696  52.620  1.00 18.97      A    C  
ATOM   2362  CG2 THR A 206      -6.385  37.897  51.143  1.00 19.17      A    C  
ATOM   2363  OG1 THR A 206      -8.018  37.426  52.853  1.00 19.00      A    O  
ATOM   2364  N   LYS A 207      -3.817  35.740  52.141  1.00 18.77      A    N  
ATOM   2365  CA  LYS A 207      -2.449  35.899  51.587  1.00 19.28      A    C  
ATOM   2366  C   LYS A 207      -2.591  36.233  50.105  1.00 19.53      A    C  
ATOM   2367  O   LYS A 207      -3.398  35.567  49.418  1.00 19.50      A    O  
ATOM   2368  CB  LYS A 207      -1.633  34.624  51.816  1.00 19.28      A    C  
ATOM   2369  CG  LYS A 207      -1.454  34.241  53.273  1.00 20.13      A    C  
ATOM   2370  CD  LYS A 207      -0.772  35.325  54.095  1.00 20.57      A    C  
ATOM   2371  CE  LYS A 207      -0.644  34.936  55.548  1.00 21.18      A    C  
ATOM   2372  NZ  LYS A 207      -0.011  36.016  56.338  1.00 21.82      A    N1+
ATOM   2373  N   SER A 208      -1.862  37.237  49.622  1.00 20.26      A    N  
ATOM   2374  CA  SER A 208      -1.945  37.669  48.207  1.00 20.63      A    C  
ATOM   2375  C   SER A 208      -0.567  38.048  47.668  1.00 20.17      A    C  
ATOM   2376  O   SER A 208       0.353  38.262  48.462  1.00 20.24      A    O  
ATOM   2377  CB  SER A 208      -2.945  38.785  48.043  1.00 21.43      A    C  
ATOM   2378  OG  SER A 208      -2.556  39.922  48.772  1.00 24.42      A    O  
ATOM   2379  N   PHE A 209      -0.447  38.076  46.346  1.00 19.45      A    N  
ATOM   2380  CA  PHE A 209       0.671  38.717  45.617  1.00 20.46      A    C  
ATOM   2381  C   PHE A 209       0.102  39.473  44.419  1.00 21.72      A    C  
ATOM   2382  O   PHE A 209      -1.035  39.184  43.971  1.00 21.19      A    O  
ATOM   2383  CB  PHE A 209       1.718  37.687  45.181  1.00 19.70      A    C  
ATOM   2384  CG  PHE A 209       1.212  36.656  44.203  1.00 18.31      A    C  
ATOM   2385  CD1 PHE A 209       0.648  35.471  44.653  1.00 17.58      A    C  
ATOM   2386  CD2 PHE A 209       1.322  36.856  42.837  1.00 17.58      A    C  
ATOM   2387  CE1 PHE A 209       0.182  34.520  43.757  1.00 16.67      A    C  
ATOM   2388  CE2 PHE A 209       0.837  35.912  41.942  1.00 17.44      A    C  
ATOM   2389  CZ  PHE A 209       0.283  34.739  42.405  1.00 16.51      A    C  
ATOM   2390  N   ASN A 210       0.898  40.415  43.922  1.00 24.08      A    N  
ATOM   2391  CA  ASN A 210       0.676  41.142  42.649  1.00 26.76      A    C  
ATOM   2392  C   ASN A 210       1.608  40.518  41.607  1.00 28.04      A    C  
ATOM   2393  O   ASN A 210       2.834  40.496  41.845  1.00 28.61      A    O  
ATOM   2394  CB  ASN A 210       0.875  42.648  42.855  1.00 28.31      A    C  
ATOM   2395  CG  ASN A 210      -0.080  43.221  43.884  1.00 29.55      A    C  
ATOM   2396  ND2 ASN A 210       0.354  44.223  44.629  1.00 32.58      A    N  
ATOM   2397  OD1 ASN A 210      -1.208  42.759  44.017  1.00 29.79      A    O  
ATOM   2398  N   ARG A 211       1.052  39.990  40.516  1.00 28.92      A    N  
ATOM   2399  CA  ARG A 211       1.835  39.344  39.431  1.00 32.08      A    C  
ATOM   2400  C   ARG A 211       3.076  40.188  39.111  1.00 35.68      A    C  
ATOM   2401  O   ARG A 211       4.194  39.668  39.267  1.00 38.67      A    O  
ATOM   2402  CB  ARG A 211       0.977  39.154  38.178  1.00 31.27      A    C  
ATOM   2403  CG  ARG A 211       1.739  38.558  37.005  1.00 31.32      A    C  
ATOM   2404  CD  ARG A 211       0.882  38.390  35.767  1.00 31.19      A    C  
ATOM   2405  NE  ARG A 211       0.047  39.554  35.516  1.00 30.86      A    N  
ATOM   2406  CZ  ARG A 211       0.460  40.704  34.983  1.00 31.59      A    C  
ATOM   2407  NH1 ARG A 211       1.726  40.879  34.636  1.00 31.24      A    N1+
ATOM   2408  NH2 ARG A 211      -0.407  41.687  34.812  1.00 30.77      A    N  
ATOM   2409  N   GLY A 212       2.893  41.437  38.677  1.00 39.58      A    N  
ATOM   2410  CA  GLY A 212       4.001  42.301  38.214  1.00 47.06      A    C  
ATOM   2411  C   GLY A 212       5.170  42.310  39.190  1.00 51.27      A    C  
ATOM   2412  O   GLY A 212       6.318  42.159  38.743  1.00 57.69      A    O  
ATOM   2413  N   GLU A 213       4.880  42.446  40.485  1.00 56.66      A    N  
ATOM   2414  CA  GLU A 213       5.877  42.620  41.575  1.00 57.33      A    C  
ATOM   2415  C   GLU A 213       6.305  41.242  42.091  1.00 56.52      A    C  
ATOM   2416  O   GLU A 213       6.755  41.118  43.230  1.00 58.60      A    O  
ATOM   2417  CB  GLU A 213       5.271  43.481  42.685  1.00 56.65      A    C  
ATOM   2418  CG  GLU A 213       4.665  44.781  42.173  1.00 58.04      A    C  
ATOM   2419  CD  GLU A 213       3.377  45.216  42.854  1.00 59.94      A    C  
ATOM   2420  OE1 GLU A 213       2.599  45.961  42.215  1.00 58.77      A    O  
ATOM   2421  OE2 GLU A 213       3.153  44.813  44.018  1.00 58.79      A    O1-
TER   
ATOM   2422  N   GLU B   1      13.904  -7.928  60.105  1.00 57.97      B    N  
ATOM   2423  CA  GLU B   1      14.581  -9.184  59.645  1.00 56.23      B    C  
ATOM   2424  C   GLU B   1      13.694  -9.917  58.625  1.00 53.06      B    C  
ATOM   2425  O   GLU B   1      14.260 -10.476  57.661  1.00 52.99      B    O  
ATOM   2426  CB  GLU B   1      14.933 -10.064  60.848  1.00 59.35      B    C  
ATOM   2427  CG  GLU B   1      15.752 -11.301  60.503  1.00 61.98      B    C  
ATOM   2428  CD  GLU B   1      17.218 -11.058  60.183  1.00 63.91      B    C  
ATOM   2429  OE1 GLU B   1      18.061 -11.845  60.661  1.00 64.18      B    O  
ATOM   2430  OE2 GLU B   1      17.516 -10.100  59.442  1.00 68.55      B    O1-
ATOM   2431  N   VAL B   2      12.367  -9.919  58.816  1.00 48.23      B    N  
ATOM   2432  CA  VAL B   2      11.379 -10.485  57.844  1.00 45.83      B    C  
ATOM   2433  C   VAL B   2      11.092  -9.444  56.753  1.00 43.00      B    C  
ATOM   2434  O   VAL B   2      10.697  -8.317  57.098  1.00 41.91      B    O  
ATOM   2435  CB  VAL B   2      10.081 -10.937  58.536  1.00 45.10      B    C  
ATOM   2436  CG1 VAL B   2       9.013 -11.328  57.524  1.00 43.71      B    C  
ATOM   2437  CG2 VAL B   2      10.339 -12.077  59.511  1.00 45.04      B    C  
ATOM   2438  N   GLN B   3      11.268  -9.835  55.487  1.00 40.84      B    N  
ATOM   2439  CA  GLN B   3      11.106  -8.975  54.284  1.00 39.89      B    C  
ATOM   2440  C   GLN B   3      10.196  -9.680  53.283  1.00 34.84      B    C  
ATOM   2441  O   GLN B   3      10.413 -10.872  53.043  1.00 34.38      B    O  
ATOM   2442  CB  GLN B   3      12.451  -8.720  53.600  1.00 42.00      B    C  
ATOM   2443  CG  GLN B   3      13.467  -8.017  54.487  1.00 45.25      B    C  
ATOM   2444  CD  GLN B   3      13.033  -6.615  54.834  1.00 48.88      B    C  
ATOM   2445  NE2 GLN B   3      12.700  -5.835  53.816  1.00 51.08      B    N  
ATOM   2446  OE1 GLN B   3      12.991  -6.236  56.002  1.00 50.33      B    O  
ATOM   2447  N   LEU B   4       9.216  -8.959  52.738  1.00 32.76      B    N  
ATOM   2448  CA  LEU B   4       8.478  -9.346  51.509  1.00 31.34      B    C  
ATOM   2449  C   LEU B   4       8.589  -8.182  50.526  1.00 30.09      B    C  
ATOM   2450  O   LEU B   4       8.107  -7.094  50.862  1.00 28.12      B    O  
ATOM   2451  CB  LEU B   4       7.020  -9.660  51.852  1.00 31.92      B    C  
ATOM   2452  CG  LEU B   4       6.809 -10.890  52.734  1.00 33.48      B    C  
ATOM   2453  CD1 LEU B   4       5.350 -11.033  53.124  1.00 34.23      B    C  
ATOM   2454  CD2 LEU B   4       7.290 -12.149  52.036  1.00 34.90      B    C  
ATOM   2455  N   VAL B   5       9.256  -8.395  49.389  1.00 30.75      B    N  
ATOM   2456  CA  VAL B   5       9.494  -7.336  48.363  1.00 31.00      B    C  
ATOM   2457  C   VAL B   5       8.646  -7.682  47.137  1.00 29.20      B    C  
ATOM   2458  O   VAL B   5       8.956  -8.685  46.479  1.00 27.40      B    O  
ATOM   2459  CB  VAL B   5      10.989  -7.182  48.019  1.00 31.28      B    C  
ATOM   2460  CG1 VAL B   5      11.225  -6.005  47.078  1.00 32.57      B    C  
ATOM   2461  CG2 VAL B   5      11.843  -7.030  49.267  1.00 31.07      B    C  
ATOM   2462  N   GLU B   6       7.577  -6.914  46.905  1.00 28.40      B    N  
ATOM   2463  CA  GLU B   6       6.720  -7.010  45.696  1.00 30.51      B    C  
ATOM   2464  C   GLU B   6       7.432  -6.321  44.530  1.00 29.63      B    C  
ATOM   2465  O   GLU B   6       8.114  -5.304  44.761  1.00 29.80      B    O  
ATOM   2466  CB  GLU B   6       5.354  -6.348  45.889  1.00 31.96      B    C  
ATOM   2467  CG  GLU B   6       4.393  -7.128  46.766  1.00 33.79      B    C  
ATOM   2468  CD  GLU B   6       4.333  -6.643  48.200  1.00 35.12      B    C  
ATOM   2469  OE1 GLU B   6       5.315  -6.015  48.649  1.00 38.58      B    O  
ATOM   2470  OE2 GLU B   6       3.308  -6.883  48.862  1.00 36.13      B    O1-
ATOM   2471  N   SER B   7       7.246  -6.847  43.324  1.00 28.38      B    N  
ATOM   2472  CA  SER B   7       7.728  -6.249  42.055  1.00 29.01      B    C  
ATOM   2473  C   SER B   7       6.794  -6.692  40.932  1.00 27.24      B    C  
ATOM   2474  O   SER B   7       5.993  -7.617  41.168  1.00 26.51      B    O  
ATOM   2475  CB  SER B   7       9.171  -6.622  41.775  1.00 29.13      B    C  
ATOM   2476  OG  SER B   7       9.320  -8.030  41.670  1.00 30.33      B    O  
ATOM   2477  N   GLY B   8       6.894  -6.034  39.775  1.00 27.25      B    N  
ATOM   2478  CA  GLY B   8       6.194  -6.406  38.530  1.00 25.66      B    C  
ATOM   2479  C   GLY B   8       4.900  -5.637  38.332  1.00 25.17      B    C  
ATOM   2480  O   GLY B   8       4.174  -5.959  37.379  1.00 24.14      B    O  
ATOM   2481  N   GLY B   9       4.586  -4.685  39.212  1.00 26.17      B    N  
ATOM   2482  CA  GLY B   9       3.379  -3.845  39.083  1.00 27.00      B    C  
ATOM   2483  C   GLY B   9       3.606  -2.750  38.052  1.00 27.39      B    C  
ATOM   2484  O   GLY B   9       4.765  -2.315  37.902  1.00 29.44      B    O  
ATOM   2485  N   GLY B  10       2.563  -2.321  37.346  1.00 24.85      B    N  
ATOM   2486  CA  GLY B  10       2.689  -1.230  36.363  1.00 23.48      B    C  
ATOM   2487  C   GLY B  10       1.411  -1.024  35.580  1.00 23.16      B    C  
ATOM   2488  O   GLY B  10       0.363  -1.553  36.002  1.00 22.53      B    O  
ATOM   2489  N   LEU B  11       1.509  -0.252  34.496  1.00 22.00      B    N  
ATOM   2490  CA  LEU B  11       0.389   0.132  33.605  1.00 20.90      B    C  
ATOM   2491  C   LEU B  11       0.168  -0.993  32.587  1.00 21.60      B    C  
ATOM   2492  O   LEU B  11       1.150  -1.417  31.968  1.00 21.77      B    O  
ATOM   2493  CB  LEU B  11       0.753   1.455  32.920  1.00 19.65      B    C  
ATOM   2494  CG  LEU B  11      -0.293   2.026  31.963  1.00 19.25      B    C  
ATOM   2495  CD1 LEU B  11      -1.661   2.132  32.624  1.00 19.55      B    C  
ATOM   2496  CD2 LEU B  11       0.139   3.382  31.436  1.00 18.19      B    C  
ATOM   2497  N   VAL B  12      -1.072  -1.440  32.386  1.00 22.12      B    N  
ATOM   2498  CA  VAL B  12      -1.371  -2.523  31.404  1.00 23.83      B    C  
ATOM   2499  C   VAL B  12      -2.722  -2.246  30.746  1.00 25.35      B    C  
ATOM   2500  O   VAL B  12      -3.590  -1.639  31.391  1.00 27.13      B    O  
ATOM   2501  CB  VAL B  12      -1.303  -3.915  32.067  1.00 24.69      B    C  
ATOM   2502  CG1 VAL B  12      -2.264  -4.051  33.236  1.00 24.49      B    C  
ATOM   2503  CG2 VAL B  12      -1.517  -5.035  31.063  1.00 27.14      B    C  
ATOM   2504  N   GLN B  13      -2.854  -2.675  29.492  1.00 27.07      B    N  
ATOM   2505  CA  GLN B  13      -4.068  -2.548  28.650  1.00 29.47      B    C  
ATOM   2506  C   GLN B  13      -5.176  -3.393  29.275  1.00 27.76      B    C  
ATOM   2507  O   GLN B  13      -4.890  -4.438  29.853  1.00 27.28      B    O  
ATOM   2508  CB  GLN B  13      -3.719  -3.007  27.231  1.00 31.88      B    C  
ATOM   2509  CG  GLN B  13      -4.580  -2.394  26.139  1.00 35.34      B    C  
ATOM   2510  CD  GLN B  13      -4.214  -0.972  25.785  1.00 38.58      B    C  
ATOM   2511  NE2 GLN B  13      -5.206  -0.231  25.318  1.00 41.52      B    N  
ATOM   2512  OE1 GLN B  13      -3.065  -0.537  25.897  1.00 40.40      B    O  
ATOM   2513  N   PRO B  14      -6.462  -2.971  29.220  1.00 27.58      B    N  
ATOM   2514  CA  PRO B  14      -7.573  -3.878  29.515  1.00 28.15      B    C  
ATOM   2515  C   PRO B  14      -7.517  -5.097  28.582  1.00 27.57      B    C  
ATOM   2516  O   PRO B  14      -7.281  -4.910  27.415  1.00 28.16      B    O  
ATOM   2517  CB  PRO B  14      -8.840  -3.046  29.267  1.00 27.51      B    C  
ATOM   2518  CG  PRO B  14      -8.371  -1.608  29.342  1.00 27.85      B    C  
ATOM   2519  CD  PRO B  14      -6.921  -1.613  28.897  1.00 27.22      B    C  
ATOM   2520  N   GLY B  15      -7.696  -6.301  29.126  1.00 28.86      B    N  
ATOM   2521  CA  GLY B  15      -7.550  -7.575  28.392  1.00 29.44      B    C  
ATOM   2522  C   GLY B  15      -6.128  -8.098  28.489  1.00 30.67      B    C  
ATOM   2523  O   GLY B  15      -5.884  -9.243  28.078  1.00 30.42      B    O  
ATOM   2524  N   GLY B  16      -5.218  -7.293  29.043  1.00 30.22      B    N  
ATOM   2525  CA  GLY B  16      -3.786  -7.620  29.124  1.00 29.16      B    C  
ATOM   2526  C   GLY B  16      -3.498  -8.594  30.245  1.00 30.16      B    C  
ATOM   2527  O   GLY B  16      -4.447  -9.052  30.916  1.00 30.97      B    O  
ATOM   2528  N   SER B  17      -2.216  -8.883  30.447  1.00 29.99      B    N  
ATOM   2529  CA  SER B  17      -1.702  -9.809  31.482  1.00 31.56      B    C  
ATOM   2530  C   SER B  17      -0.469  -9.199  32.152  1.00 29.64      B    C  
ATOM   2531  O   SER B  17       0.208  -8.370  31.524  1.00 28.91      B    O  
ATOM   2532  CB  SER B  17      -1.400 -11.156  30.884  1.00 32.78      B    C  
ATOM   2533  OG  SER B  17      -2.572 -11.712  30.301  1.00 35.27      B    O  
ATOM   2534  N   LEU B  18      -0.197  -9.618  33.384  1.00 30.27      B    N  
ATOM   2535  CA  LEU B  18       0.924  -9.123  34.219  1.00 30.60      B    C  
ATOM   2536  C   LEU B  18       1.221 -10.196  35.268  1.00 30.55      B    C  
ATOM   2537  O   LEU B  18       0.255 -10.817  35.745  1.00 32.57      B    O  
ATOM   2538  CB  LEU B  18       0.477  -7.804  34.864  1.00 32.20      B    C  
ATOM   2539  CG  LEU B  18       1.568  -6.786  35.184  1.00 33.69      B    C  
ATOM   2540  CD1 LEU B  18       2.196  -6.232  33.911  1.00 34.85      B    C  
ATOM   2541  CD2 LEU B  18       0.997  -5.655  36.018  1.00 34.73      B    C  
ATOM   2542  N   LYS B  19       2.493 -10.403  35.610  1.00 29.54      B    N  
ATOM   2543  CA  LYS B  19       2.924 -11.339  36.676  1.00 29.67      B    C  
ATOM   2544  C   LYS B  19       3.596 -10.532  37.786  1.00 27.54      B    C  
ATOM   2545  O   LYS B  19       4.616  -9.878  37.499  1.00 26.58      B    O  
ATOM   2546  CB  LYS B  19       3.875 -12.399  36.113  1.00 33.45      B    C  
ATOM   2547  CG  LYS B  19       4.266 -13.509  37.084  1.00 36.56      B    C  
ATOM   2548  CD  LYS B  19       4.328 -14.880  36.423  1.00 40.35      B    C  
ATOM   2549  CE  LYS B  19       5.119 -15.916  37.198  1.00 43.31      B    C  
ATOM   2550  NZ  LYS B  19       6.567 -15.605  37.206  1.00 46.96      B    N1+
ATOM   2551  N   LEU B  20       3.043 -10.587  39.002  1.00 24.45      B    N  
ATOM   2552  CA  LEU B  20       3.656  -9.991  40.217  1.00 23.85      B    C  
ATOM   2553  C   LEU B  20       4.516 -11.048  40.908  1.00 24.48      B    C  
ATOM   2554  O   LEU B  20       4.170 -12.251  40.843  1.00 24.52      B    O  
ATOM   2555  CB  LEU B  20       2.564  -9.470  41.156  1.00 23.52      B    C  
ATOM   2556  CG  LEU B  20       1.494  -8.591  40.506  1.00 22.96      B    C  
ATOM   2557  CD1 LEU B  20       0.474  -8.150  41.540  1.00 22.60      B    C  
ATOM   2558  CD2 LEU B  20       2.107  -7.377  39.816  1.00 22.67      B    C  
ATOM   2559  N   SER B  21       5.592 -10.598  41.547  1.00 25.09      B    N  
ATOM   2560  CA  SER B  21       6.555 -11.432  42.303  1.00 26.17      B    C  
ATOM   2561  C   SER B  21       6.691 -10.864  43.708  1.00 27.45      B    C  
ATOM   2562  O   SER B  21       6.619  -9.628  43.865  1.00 25.53      B    O  
ATOM   2563  CB  SER B  21       7.903 -11.495  41.635  1.00 27.19      B    C  
ATOM   2564  OG  SER B  21       7.769 -11.925  40.289  1.00 30.28      B    O  
ATOM   2565  N   CYS B  22       6.903 -11.757  44.666  1.00 27.86      B    N  
ATOM   2566  CA  CYS B  22       7.025 -11.459  46.105  1.00 30.45      B    C  
ATOM   2567  C   CYS B  22       8.234 -12.234  46.633  1.00 29.94      B    C  
ATOM   2568  O   CYS B  22       8.118 -13.459  46.833  1.00 27.73      B    O  
ATOM   2569  CB  CYS B  22       5.718 -11.829  46.793  1.00 33.77      B    C  
ATOM   2570  SG  CYS B  22       5.750 -11.699  48.597  1.00 40.94      B    S  
ATOM   2571  N   ALA B  23       9.362 -11.539  46.775  1.00 30.67      B    N  
ATOM   2572  CA  ALA B  23      10.659 -12.083  47.233  1.00 30.86      B    C  
ATOM   2573  C   ALA B  23      10.703 -12.015  48.760  1.00 30.20      B    C  
ATOM   2574  O   ALA B  23      10.696 -10.899  49.307  1.00 30.62      B    O  
ATOM   2575  CB  ALA B  23      11.796 -11.313  46.599  1.00 30.96      B    C  
ATOM   2576  N   ALA B  24      10.759 -13.178  49.408  1.00 30.72      B    N  
ATOM   2577  CA  ALA B  24      10.685 -13.347  50.874  1.00 30.84      B    C  
ATOM   2578  C   ALA B  24      12.069 -13.666  51.443  1.00 31.13      B    C  
ATOM   2579  O   ALA B  24      12.783 -14.469  50.833  1.00 30.66      B    O  
ATOM   2580  CB  ALA B  24       9.712 -14.450  51.190  1.00 31.50      B    C  
ATOM   2581  N   SER B  25      12.410 -13.069  52.587  1.00 32.36      B    N  
ATOM   2582  CA  SER B  25      13.573 -13.454  53.427  1.00 33.19      B    C  
ATOM   2583  C   SER B  25      13.216 -13.291  54.906  1.00 33.02      B    C  
ATOM   2584  O   SER B  25      12.232 -12.584  55.203  1.00 32.92      B    O  
ATOM   2585  CB  SER B  25      14.800 -12.655  53.071  1.00 33.99      B    C  
ATOM   2586  OG  SER B  25      14.575 -11.272  53.287  1.00 36.39      B    O  
ATOM   2587  N   GLY B  26      14.002 -13.924  55.783  1.00 32.75      B    N  
ATOM   2588  CA  GLY B  26      13.917 -13.782  57.249  1.00 33.40      B    C  
ATOM   2589  C   GLY B  26      12.999 -14.806  57.893  1.00 33.08      B    C  
ATOM   2590  O   GLY B  26      12.738 -14.668  59.092  1.00 31.77      B    O  
ATOM   2591  N   PHE B  27      12.508 -15.789  57.135  1.00 32.86      B    N  
ATOM   2592  CA  PHE B  27      11.644 -16.873  57.662  1.00 31.86      B    C  
ATOM   2593  C   PHE B  27      11.765 -18.109  56.766  1.00 33.70      B    C  
ATOM   2594  O   PHE B  27      12.196 -17.977  55.613  1.00 33.38      B    O  
ATOM   2595  CB  PHE B  27      10.203 -16.376  57.796  1.00 29.42      B    C  
ATOM   2596  CG  PHE B  27       9.500 -16.032  56.506  1.00 27.03      B    C  
ATOM   2597  CD1 PHE B  27       9.630 -14.773  55.935  1.00 26.10      B    C  
ATOM   2598  CD2 PHE B  27       8.673 -16.955  55.885  1.00 25.44      B    C  
ATOM   2599  CE1 PHE B  27       8.967 -14.455  54.760  1.00 24.98      B    C  
ATOM   2600  CE2 PHE B  27       8.005 -16.633  54.715  1.00 24.99      B    C  
ATOM   2601  CZ  PHE B  27       8.149 -15.382  54.158  1.00 25.07      B    C  
ATOM   2602  N   THR B  28      11.410 -19.280  57.300  1.00 34.99      B    N  
ATOM   2603  CA  THR B  28      11.454 -20.577  56.577  1.00 33.97      B    C  
ATOM   2604  C   THR B  28      10.284 -20.609  55.595  1.00 32.37      B    C  
ATOM   2605  O   THR B  28       9.210 -21.098  55.977  1.00 32.90      B    O  
ATOM   2606  CB  THR B  28      11.435 -21.767  57.543  1.00 34.11      B    C  
ATOM   2607  CG2 THR B  28      11.858 -23.052  56.870  1.00 34.22      B    C  
ATOM   2608  OG1 THR B  28      12.311 -21.449  58.623  1.00 35.93      B    O  
ATOM   2609  N   PHE B  29      10.517 -20.110  54.380  1.00 32.22      B    N  
ATOM   2610  CA  PHE B  29       9.493 -19.797  53.349  1.00 30.74      B    C  
ATOM   2611  C   PHE B  29       8.538 -20.974  53.127  1.00 31.08      B    C  
ATOM   2612  O   PHE B  29       7.315 -20.739  53.051  1.00 28.63      B    O  
ATOM   2613  CB  PHE B  29      10.162 -19.415  52.027  1.00 29.23      B    C  
ATOM   2614  CG  PHE B  29       9.185 -18.999  50.957  1.00 29.62      B    C  
ATOM   2615  CD1 PHE B  29       8.615 -17.733  50.970  1.00 30.30      B    C  
ATOM   2616  CD2 PHE B  29       8.812 -19.876  49.952  1.00 28.47      B    C  
ATOM   2617  CE1 PHE B  29       7.711 -17.350  49.989  1.00 28.43      B    C  
ATOM   2618  CE2 PHE B  29       7.904 -19.493  48.977  1.00 28.69      B    C  
ATOM   2619  CZ  PHE B  29       7.362 -18.228  48.991  1.00 28.03      B    C  
ATOM   2620  N   SER B  30       9.083 -22.185  52.972  1.00 32.55      B    N  
ATOM   2621  CA  SER B  30       8.347 -23.401  52.534  1.00 34.04      B    C  
ATOM   2622  C   SER B  30       7.258 -23.794  53.549  1.00 35.21      B    C  
ATOM   2623  O   SER B  30       6.308 -24.492  53.143  1.00 35.09      B    O  
ATOM   2624  CB  SER B  30       9.303 -24.540  52.283  1.00 34.81      B    C  
ATOM   2625  OG  SER B  30      10.181 -24.718  53.386  1.00 36.41      B    O  
ATOM   2626  N   ASN B  31       7.380 -23.372  54.814  1.00 35.24      B    N  
ATOM   2627  CA  ASN B  31       6.431 -23.743  55.903  1.00 35.62      B    C  
ATOM   2628  C   ASN B  31       5.216 -22.810  55.915  1.00 35.03      B    C  
ATOM   2629  O   ASN B  31       4.200 -23.172  56.543  1.00 33.68      B    O  
ATOM   2630  CB  ASN B  31       7.087 -23.701  57.284  1.00 36.93      B    C  
ATOM   2631  CG  ASN B  31       8.046 -24.848  57.515  1.00 37.55      B    C  
ATOM   2632  ND2 ASN B  31       9.002 -24.656  58.406  1.00 38.58      B    N  
ATOM   2633  OD1 ASN B  31       7.918 -25.899  56.895  1.00 39.10      B    O  
ATOM   2634  N   TYR B  32       5.316 -21.646  55.270  1.00 32.71      B    N  
ATOM   2635  CA  TYR B  32       4.290 -20.581  55.362  1.00 32.03      B    C  
ATOM   2636  C   TYR B  32       3.360 -20.681  54.151  1.00 29.75      B    C  
ATOM   2637  O   TYR B  32       3.775 -21.167  53.082  1.00 28.91      B    O  
ATOM   2638  CB  TYR B  32       4.962 -19.218  55.541  1.00 32.84      B    C  
ATOM   2639  CG  TYR B  32       5.609 -19.015  56.890  1.00 32.97      B    C  
ATOM   2640  CD1 TYR B  32       6.760 -19.701  57.236  1.00 33.90      B    C  
ATOM   2641  CD2 TYR B  32       5.089 -18.126  57.818  1.00 33.05      B    C  
ATOM   2642  CE1 TYR B  32       7.376 -19.516  58.462  1.00 33.72      B    C  
ATOM   2643  CE2 TYR B  32       5.697 -17.922  59.048  1.00 32.78      B    C  
ATOM   2644  CZ  TYR B  32       6.840 -18.629  59.376  1.00 33.30      B    C  
ATOM   2645  OH  TYR B  32       7.462 -18.445  60.579  1.00 33.99      B    O  
ATOM   2646  N   TRP B  33       2.105 -20.286  54.357  1.00 29.26      B    N  
ATOM   2647  CA  TRP B  33       1.082 -20.107  53.298  1.00 28.92      B    C  
ATOM   2648  C   TRP B  33       1.090 -18.641  52.857  1.00 28.70      B    C  
ATOM   2649  O   TRP B  33       0.850 -17.770  53.715  1.00 28.44      B    O  
ATOM   2650  CB  TRP B  33      -0.291 -20.523  53.818  1.00 29.74      B    C  
ATOM   2651  CG  TRP B  33      -0.340 -21.934  54.314  1.00 32.26      B    C  
ATOM   2652  CD1 TRP B  33       0.658 -22.865  54.286  1.00 31.94      B    C  
ATOM   2653  CD2 TRP B  33      -1.485 -22.590  54.879  1.00 33.29      B    C  
ATOM   2654  CE2 TRP B  33      -1.096 -23.913  55.176  1.00 33.07      B    C  
ATOM   2655  CE3 TRP B  33      -2.794 -22.185  55.167  1.00 33.20      B    C  
ATOM   2656  NE1 TRP B  33       0.217 -24.047  54.812  1.00 32.85      B    N  
ATOM   2657  CZ2 TRP B  33      -1.969 -24.831  55.755  1.00 33.23      B    C  
ATOM   2658  CZ3 TRP B  33      -3.657 -23.096  55.735  1.00 34.48      B    C  
ATOM   2659  CH2 TRP B  33      -3.249 -24.401  56.020  1.00 33.17      B    C  
ATOM   2660  N   MET B  34       1.352 -18.388  51.574  1.00 28.52      B    N  
ATOM   2661  CA  MET B  34       1.516 -17.023  51.007  1.00 26.16      B    C  
ATOM   2662  C   MET B  34       0.167 -16.548  50.469  1.00 25.23      B    C  
ATOM   2663  O   MET B  34      -0.498 -17.329  49.763  1.00 24.40      B    O  
ATOM   2664  CB  MET B  34       2.549 -17.019  49.876  1.00 26.80      B    C  
ATOM   2665  CG  MET B  34       3.915 -17.505  50.315  1.00 27.02      B    C  
ATOM   2666  SD  MET B  34       4.561 -16.606  51.746  1.00 27.47      B    S  
ATOM   2667  CE  MET B  34       4.802 -14.988  51.018  1.00 28.74      B    C  
ATOM   2668  N   ASN B  35      -0.208 -15.310  50.797  1.00 24.81      B    N  
ATOM   2669  CA  ASN B  35      -1.510 -14.697  50.426  1.00 24.95      B    C  
ATOM   2670  C   ASN B  35      -1.265 -13.449  49.577  1.00 24.95      B    C  
ATOM   2671  O   ASN B  35      -0.240 -12.763  49.804  1.00 24.30      B    O  
ATOM   2672  CB  ASN B  35      -2.327 -14.311  51.661  1.00 25.07      B    C  
ATOM   2673  CG  ASN B  35      -2.866 -15.511  52.412  1.00 25.39      B    C  
ATOM   2674  ND2 ASN B  35      -2.002 -16.219  53.124  1.00 24.28      B    N  
ATOM   2675  OD1 ASN B  35      -4.059 -15.791  52.345  1.00 24.60      B    O  
ATOM   2676  N   TRP B  36      -2.183 -13.166  48.653  1.00 24.61      B    N  
ATOM   2677  CA  TRP B  36      -2.290 -11.855  47.968  1.00 24.72      B    C  
ATOM   2678  C   TRP B  36      -3.572 -11.173  48.436  1.00 24.66      B    C  
ATOM   2679  O   TRP B  36      -4.599 -11.869  48.562  1.00 24.65      B    O  
ATOM   2680  CB  TRP B  36      -2.220 -11.998  46.443  1.00 25.52      B    C  
ATOM   2681  CG  TRP B  36      -0.859 -12.412  45.975  1.00 27.01      B    C  
ATOM   2682  CD1 TRP B  36      -0.388 -13.689  45.851  1.00 27.61      B    C  
ATOM   2683  CD2 TRP B  36       0.229 -11.545  45.606  1.00 27.48      B    C  
ATOM   2684  CE2 TRP B  36       1.320 -12.376  45.268  1.00 28.27      B    C  
ATOM   2685  CE3 TRP B  36       0.387 -10.156  45.520  1.00 27.44      B    C  
ATOM   2686  NE1 TRP B  36       0.911 -13.676  45.418  1.00 28.55      B    N  
ATOM   2687  CZ2 TRP B  36       2.546 -11.860  44.849  1.00 27.82      B    C  
ATOM   2688  CZ3 TRP B  36       1.599  -9.647  45.107  1.00 27.39      B    C  
ATOM   2689  CH2 TRP B  36       2.662 -10.489  44.777  1.00 28.15      B    C  
ATOM   2690  N   VAL B  37      -3.462  -9.876  48.730  1.00 23.04      B    N  
ATOM   2691  CA  VAL B  37      -4.569  -8.949  49.094  1.00 23.52      B    C  
ATOM   2692  C   VAL B  37      -4.388  -7.693  48.236  1.00 23.83      B    C  
ATOM   2693  O   VAL B  37      -3.238  -7.354  47.947  1.00 24.51      B    O  
ATOM   2694  CB  VAL B  37      -4.527  -8.622  50.600  1.00 23.78      B    C  
ATOM   2695  CG1 VAL B  37      -5.608  -7.628  51.009  1.00 23.55      B    C  
ATOM   2696  CG2 VAL B  37      -4.609  -9.887  51.441  1.00 23.26      B    C  
ATOM   2697  N   ARG B  38      -5.471  -7.044  47.822  1.00 23.83      B    N  
ATOM   2698  CA  ARG B  38      -5.390  -5.810  47.007  1.00 24.26      B    C  
ATOM   2699  C   ARG B  38      -6.276  -4.725  47.618  1.00 24.54      B    C  
ATOM   2700  O   ARG B  38      -7.238  -5.057  48.353  1.00 24.14      B    O  
ATOM   2701  CB  ARG B  38      -5.779  -6.087  45.555  1.00 24.30      B    C  
ATOM   2702  CG  ARG B  38      -7.239  -6.461  45.373  1.00 25.04      B    C  
ATOM   2703  CD  ARG B  38      -7.497  -6.866  43.947  1.00 24.47      B    C  
ATOM   2704  NE  ARG B  38      -8.910  -7.092  43.717  1.00 24.60      B    N  
ATOM   2705  CZ  ARG B  38      -9.432  -7.475  42.561  1.00 25.04      B    C  
ATOM   2706  NH1 ARG B  38      -8.655  -7.691  41.513  1.00 26.62      B    N1+
ATOM   2707  NH2 ARG B  38     -10.737  -7.653  42.456  1.00 26.10      B    N  
ATOM   2708  N   GLN B  39      -5.953  -3.472  47.303  1.00 23.67      B    N  
ATOM   2709  CA  GLN B  39      -6.659  -2.273  47.811  1.00 23.06      B    C  
ATOM   2710  C   GLN B  39      -6.731  -1.232  46.695  1.00 23.27      B    C  
ATOM   2711  O   GLN B  39      -5.670  -0.749  46.288  1.00 22.73      B    O  
ATOM   2712  CB  GLN B  39      -5.908  -1.728  49.022  1.00 22.50      B    C  
ATOM   2713  CG  GLN B  39      -6.582  -0.528  49.665  1.00 22.34      B    C  
ATOM   2714  CD  GLN B  39      -5.994  -0.239  51.019  1.00 22.78      B    C  
ATOM   2715  NE2 GLN B  39      -6.850   0.032  51.990  1.00 23.90      B    N  
ATOM   2716  OE1 GLN B  39      -4.779  -0.258  51.200  1.00 24.00      B    O  
ATOM   2717  N   ALA B  40      -7.930  -0.940  46.194  1.00 24.60      B    N  
ATOM   2718  CA  ALA B  40      -8.191   0.171  45.249  1.00 26.10      B    C  
ATOM   2719  C   ALA B  40      -8.103   1.494  46.022  1.00 27.39      B    C  
ATOM   2720  O   ALA B  40      -8.481   1.502  47.209  1.00 26.32      B    O  
ATOM   2721  CB  ALA B  40      -9.536  -0.009  44.586  1.00 26.33      B    C  
ATOM   2722  N   SER B  41      -7.622   2.566  45.383  1.00 28.54      B    N  
ATOM   2723  CA  SER B  41      -7.379   3.883  46.036  1.00 30.86      B    C  
ATOM   2724  C   SER B  41      -8.629   4.323  46.810  1.00 30.64      B    C  
ATOM   2725  O   SER B  41      -9.715   4.325  46.212  1.00 31.54      B    O  
ATOM   2726  CB  SER B  41      -6.968   4.934  45.043  1.00 31.54      B    C  
ATOM   2727  OG  SER B  41      -6.575   6.116  45.726  1.00 34.16      B    O  
ATOM   2728  N   GLY B  42      -8.475   4.641  48.100  1.00 32.29      B    N  
ATOM   2729  CA  GLY B  42      -9.560   5.111  48.984  1.00 33.11      B    C  
ATOM   2730  C   GLY B  42     -10.587   4.035  49.322  1.00 35.34      B    C  
ATOM   2731  O   GLY B  42     -11.688   4.424  49.755  1.00 38.04      B    O  
ATOM   2732  N   LYS B  43     -10.269   2.740  49.160  1.00 35.48      B    N  
ATOM   2733  CA  LYS B  43     -11.224   1.614  49.392  1.00 35.47      B    C  
ATOM   2734  C   LYS B  43     -10.638   0.619  50.403  1.00 33.25      B    C  
ATOM   2735  O   LYS B  43      -9.528   0.867  50.920  1.00 31.17      B    O  
ATOM   2736  CB  LYS B  43     -11.587   0.903  48.082  1.00 38.00      B    C  
ATOM   2737  CG  LYS B  43     -12.099   1.802  46.964  1.00 41.88      B    C  
ATOM   2738  CD  LYS B  43     -13.420   2.477  47.267  1.00 45.15      B    C  
ATOM   2739  CE  LYS B  43     -13.640   3.755  46.481  1.00 47.81      B    C  
ATOM   2740  NZ  LYS B  43     -14.181   3.488  45.127  1.00 50.01      B    N1+
ATOM   2741  N   GLY B  44     -11.367  -0.469  50.672  1.00 31.76      B    N  
ATOM   2742  CA  GLY B  44     -11.020  -1.467  51.699  1.00 31.15      B    C  
ATOM   2743  C   GLY B  44     -10.076  -2.542  51.182  1.00 31.24      B    C  
ATOM   2744  O   GLY B  44      -9.780  -2.568  49.967  1.00 30.48      B    O  
ATOM   2745  N   LEU B  45      -9.609  -3.398  52.091  1.00 31.25      B    N  
ATOM   2746  CA  LEU B  45      -8.763  -4.579  51.784  1.00 32.37      B    C  
ATOM   2747  C   LEU B  45      -9.652  -5.664  51.174  1.00 34.02      B    C  
ATOM   2748  O   LEU B  45     -10.756  -5.893  51.717  1.00 33.39      B    O  
ATOM   2749  CB  LEU B  45      -8.072  -5.056  53.068  1.00 32.96      B    C  
ATOM   2750  CG  LEU B  45      -7.177  -4.023  53.752  1.00 32.92      B    C  
ATOM   2751  CD1 LEU B  45      -6.584  -4.578  55.034  1.00 33.13      B    C  
ATOM   2752  CD2 LEU B  45      -6.069  -3.552  52.819  1.00 33.30      B    C  
ATOM   2753  N   GLU B  46      -9.201  -6.273  50.070  1.00 32.46      B    N  
ATOM   2754  CA  GLU B  46      -9.908  -7.380  49.384  1.00 31.28      B    C  
ATOM   2755  C   GLU B  46      -8.941  -8.555  49.193  1.00 31.12      B    C  
ATOM   2756  O   GLU B  46      -7.939  -8.403  48.446  1.00 30.97      B    O  
ATOM   2757  CB  GLU B  46     -10.486  -6.901  48.056  1.00 32.82      B    C  
ATOM   2758  CG  GLU B  46     -11.493  -7.873  47.478  1.00 35.18      B    C  
ATOM   2759  CD  GLU B  46     -11.749  -7.721  45.992  1.00 37.05      B    C  
ATOM   2760  OE1 GLU B  46     -11.282  -6.724  45.413  1.00 39.26      B    O  
ATOM   2761  OE2 GLU B  46     -12.417  -8.606  45.419  1.00 43.45      B    O1-
ATOM   2762  N   TRP B  47      -9.230  -9.683  49.847  1.00 28.43      B    N  
ATOM   2763  CA  TRP B  47      -8.440 -10.936  49.729  1.00 28.00      B    C  
ATOM   2764  C   TRP B  47      -8.458 -11.385  48.266  1.00 26.63      B    C  
ATOM   2765  O   TRP B  47      -9.525 -11.328  47.638  1.00 25.72      B    O  
ATOM   2766  CB  TRP B  47      -8.975 -12.012  50.681  1.00 27.19      B    C  
ATOM   2767  CG  TRP B  47      -8.202 -13.296  50.687  1.00 26.85      B    C  
ATOM   2768  CD1 TRP B  47      -6.994 -13.542  51.275  1.00 27.16      B    C  
ATOM   2769  CD2 TRP B  47      -8.623 -14.544  50.110  1.00 27.04      B    C  
ATOM   2770  CE2 TRP B  47      -7.607 -15.486  50.369  1.00 27.36      B    C  
ATOM   2771  CE3 TRP B  47      -9.755 -14.950  49.397  1.00 28.00      B    C  
ATOM   2772  NE1 TRP B  47      -6.632 -14.851  51.091  1.00 26.95      B    N  
ATOM   2773  CZ2 TRP B  47      -7.702 -16.811  49.951  1.00 28.26      B    C  
ATOM   2774  CZ3 TRP B  47      -9.839 -16.255  48.966  1.00 27.74      B    C  
ATOM   2775  CH2 TRP B  47      -8.826 -17.172  49.246  1.00 28.35      B    C  
ATOM   2776  N   VAL B  48      -7.300 -11.759  47.725  1.00 26.35      B    N  
ATOM   2777  CA  VAL B  48      -7.192 -12.227  46.314  1.00 26.49      B    C  
ATOM   2778  C   VAL B  48      -7.093 -13.755  46.314  1.00 25.71      B    C  
ATOM   2779  O   VAL B  48      -7.792 -14.382  45.509  1.00 25.67      B    O  
ATOM   2780  CB  VAL B  48      -6.017 -11.562  45.573  1.00 26.66      B    C  
ATOM   2781  CG1 VAL B  48      -5.894 -12.081  44.148  1.00 27.48      B    C  
ATOM   2782  CG2 VAL B  48      -6.154 -10.045  45.575  1.00 26.37      B    C  
ATOM   2783  N   GLY B  49      -6.250 -14.331  47.170  1.00 26.18      B    N  
ATOM   2784  CA  GLY B  49      -6.047 -15.790  47.187  1.00 26.93      B    C  
ATOM   2785  C   GLY B  49      -4.883 -16.206  48.052  1.00 26.89      B    C  
ATOM   2786  O   GLY B  49      -4.167 -15.321  48.578  1.00 26.75      B    O  
ATOM   2787  N   GLU B  50      -4.714 -17.521  48.206  1.00 27.72      B    N  
ATOM   2788  CA  GLU B  50      -3.702 -18.135  49.102  1.00 27.96      B    C  
ATOM   2789  C   GLU B  50      -3.121 -19.368  48.413  1.00 29.46      B    C  
ATOM   2790  O   GLU B  50      -3.870 -20.061  47.693  1.00 28.62      B    O  
ATOM   2791  CB  GLU B  50      -4.333 -18.513  50.445  1.00 27.77      B    C  
ATOM   2792  CG  GLU B  50      -3.328 -18.979  51.487  1.00 27.20      B    C  
ATOM   2793  CD  GLU B  50      -3.907 -19.210  52.874  1.00 26.31      B    C  
ATOM   2794  OE1 GLU B  50      -4.946 -19.873  52.972  1.00 27.29      B    O  
ATOM   2795  OE2 GLU B  50      -3.309 -18.739  53.852  1.00 25.08      B    O1-
ATOM   2796  N   ILE B  51      -1.833 -19.621  48.631  1.00 30.27      B    N  
ATOM   2797  CA  ILE B  51      -1.177 -20.893  48.225  1.00 32.43      B    C  
ATOM   2798  C   ILE B  51      -0.605 -21.531  49.490  1.00 31.88      B    C  
ATOM   2799  O   ILE B  51       0.078 -20.831  50.265  1.00 30.93      B    O  
ATOM   2800  CB  ILE B  51      -0.122 -20.686  47.115  1.00 33.35      B    C  
ATOM   2801  CG1 ILE B  51       0.469 -22.027  46.668  1.00 32.80      B    C  
ATOM   2802  CG2 ILE B  51       0.961 -19.699  47.538  1.00 32.47      B    C  
ATOM   2803  CD1 ILE B  51       1.047 -22.007  45.274  1.00 32.54      B    C  
ATOM   2804  N   ARG B  52      -0.927 -22.804  49.704  1.00 33.41      B    N  
ATOM   2805  CA  ARG B  52      -0.484 -23.582  50.884  1.00 34.85      B    C  
ATOM   2806  C   ARG B  52       0.875 -24.215  50.560  1.00 32.68      B    C  
ATOM   2807  O   ARG B  52       1.340 -24.084  49.408  1.00 31.79      B    O  
ATOM   2808  CB  ARG B  52      -1.613 -24.540  51.275  1.00 37.41      B    C  
ATOM   2809  CG  ARG B  52      -2.869 -23.797  51.714  1.00 40.35      B    C  
ATOM   2810  CD  ARG B  52      -4.166 -24.570  51.619  1.00 43.42      B    C  
ATOM   2811  NE  ARG B  52      -4.320 -25.532  52.701  1.00 45.83      B    N  
ATOM   2812  CZ  ARG B  52      -5.315 -25.568  53.589  1.00 46.62      B    C  
ATOM   2813  NH1 ARG B  52      -6.294 -24.681  53.560  1.00 46.64      B    N1+
ATOM   2814  NH2 ARG B  52      -5.326 -26.509  54.515  1.00 47.06      B    N  
ATOM   2815  N   SER B  53       1.506 -24.823  51.561  1.00 32.08      B    N  
ATOM   2816  CA  SER B  53       2.867 -25.414  51.495  1.00 34.32      B    C  
ATOM   2817  C   SER B  53       2.854 -26.697  50.648  1.00 33.20      B    C  
ATOM   2818  O   SER B  53       1.750 -27.168  50.301  1.00 31.29      B    O  
ATOM   2819  CB  SER B  53       3.375 -25.674  52.887  1.00 35.57      B    C  
ATOM   2820  OG  SER B  53       2.547 -26.620  53.547  1.00 38.34      B    O  
ATOM   2821  N   LYS B  54       4.035 -27.236  50.327  1.00 35.12      B    N  
ATOM   2822  CA  LYS B  54       4.203 -28.517  49.579  1.00 38.13      B    C  
ATOM   2823  C   LYS B  54       3.456 -29.638  50.316  1.00 35.96      B    C  
ATOM   2824  O   LYS B  54       2.788 -30.438  49.634  1.00 33.84      B    O  
ATOM   2825  CB  LYS B  54       5.684 -28.881  49.415  1.00 42.63      B    C  
ATOM   2826  CG  LYS B  54       5.944 -30.175  48.650  1.00 45.58      B    C  
ATOM   2827  CD  LYS B  54       7.221 -30.174  47.834  1.00 50.60      B    C  
ATOM   2828  CE  LYS B  54       8.476 -30.003  48.666  1.00 54.40      B    C  
ATOM   2829  NZ  LYS B  54       9.060 -31.311  49.048  1.00 57.76      B    N1+
ATOM   2830  N   SER B  55       3.546 -29.657  51.653  1.00 35.63      B    N  
ATOM   2831  CA  SER B  55       2.856 -30.608  52.570  1.00 36.45      B    C  
ATOM   2832  C   SER B  55       1.358 -30.655  52.268  1.00 33.51      B    C  
ATOM   2833  O   SER B  55       0.754 -31.699  52.546  1.00 33.20      B    O  
ATOM   2834  CB  SER B  55       3.068 -30.247  54.017  1.00 37.64      B    C  
ATOM   2835  OG  SER B  55       4.436 -30.339  54.358  1.00 42.39      B    O  
ATOM   2836  N   ASN B  56       0.800 -29.556  51.750  1.00 31.07      B    N  
ATOM   2837  CA  ASN B  56      -0.639 -29.404  51.406  1.00 30.82      B    C  
ATOM   2838  C   ASN B  56      -0.836 -29.479  49.885  1.00 29.08      B    C  
ATOM   2839  O   ASN B  56      -1.914 -29.061  49.412  1.00 27.26      B    O  
ATOM   2840  CB  ASN B  56      -1.192 -28.096  51.972  1.00 31.75      B    C  
ATOM   2841  CG  ASN B  56      -1.269 -28.102  53.482  1.00 33.76      B    C  
ATOM   2842  ND2 ASN B  56      -2.394 -28.546  54.016  1.00 33.89      B    N  
ATOM   2843  OD1 ASN B  56      -0.329 -27.695  54.161  1.00 36.98      B    O  
ATOM   2844  N   ASN B  57       0.156 -30.008  49.157  1.00 29.42      B    N  
ATOM   2845  CA  ASN B  57       0.138 -30.174  47.676  1.00 30.40      B    C  
ATOM   2846  C   ASN B  57      -0.001 -28.809  46.988  1.00 29.00      B    C  
ATOM   2847  O   ASN B  57      -0.663 -28.751  45.935  1.00 28.43      B    O  
ATOM   2848  CB  ASN B  57      -0.995 -31.094  47.210  1.00 30.93      B    C  
ATOM   2849  CG  ASN B  57      -1.086 -32.366  48.023  1.00 33.49      B    C  
ATOM   2850  ND2 ASN B  57      -2.107 -32.463  48.850  1.00 34.27      B    N  
ATOM   2851  OD1 ASN B  57      -0.241 -33.251  47.910  1.00 35.00      B    O  
ATOM   2852  N   TYR B  58       0.589 -27.750  47.550  1.00 29.33      B    N  
ATOM   2853  CA  TYR B  58       0.558 -26.381  46.966  1.00 29.81      B    C  
ATOM   2854  C   TYR B  58      -0.882 -25.998  46.612  1.00 29.85      B    C  
ATOM   2855  O   TYR B  58      -1.093 -25.324  45.586  1.00 31.61      B    O  
ATOM   2856  CB  TYR B  58       1.443 -26.314  45.716  1.00 29.45      B    C  
ATOM   2857  CG  TYR B  58       2.906 -26.583  45.959  1.00 29.82      B    C  
ATOM   2858  CD1 TYR B  58       3.642 -25.761  46.790  1.00 31.23      B    C  
ATOM   2859  CD2 TYR B  58       3.562 -27.645  45.353  1.00 32.45      B    C  
ATOM   2860  CE1 TYR B  58       4.988 -25.981  47.023  1.00 32.88      B    C  
ATOM   2861  CE2 TYR B  58       4.911 -27.882  45.574  1.00 33.51      B    C  
ATOM   2862  CZ  TYR B  58       5.627 -27.040  46.407  1.00 34.95      B    C  
ATOM   2863  OH  TYR B  58       6.953 -27.249  46.650  1.00 40.62      B    O  
ATOM   2864  N   ALA B  59      -1.850 -26.427  47.427  1.00 29.54      B    N  
ATOM   2865  CA  ALA B  59      -3.289 -26.119  47.257  1.00 28.96      B    C  
ATOM   2866  C   ALA B  59      -3.474 -24.596  47.204  1.00 28.92      B    C  
ATOM   2867  O   ALA B  59      -2.819 -23.888  48.000  1.00 26.62      B    O  
ATOM   2868  CB  ALA B  59      -4.086 -26.722  48.386  1.00 29.48      B    C  
ATOM   2869  N   THR B  60      -4.344 -24.126  46.306  1.00 27.90      B    N  
ATOM   2870  CA  THR B  60      -4.611 -22.691  46.052  1.00 29.31      B    C  
ATOM   2871  C   THR B  60      -6.111 -22.432  46.160  1.00 30.23      B    C  
ATOM   2872  O   THR B  60      -6.902 -23.287  45.713  1.00 30.50      B    O  
ATOM   2873  CB  THR B  60      -4.119 -22.263  44.664  1.00 29.07      B    C  
ATOM   2874  CG2 THR B  60      -2.619 -22.386  44.494  1.00 27.94      B    C  
ATOM   2875  OG1 THR B  60      -4.813 -23.079  43.718  1.00 28.97      B    O  
ATOM   2876  N   HIS B  61      -6.475 -21.292  46.738  1.00 31.76      B    N  
ATOM   2877  CA  HIS B  61      -7.873 -20.802  46.826  1.00 33.08      B    C  
ATOM   2878  C   HIS B  61      -7.901 -19.333  46.395  1.00 33.35      B    C  
ATOM   2879  O   HIS B  61      -6.928 -18.601  46.699  1.00 33.48      B    O  
ATOM   2880  CB  HIS B  61      -8.414 -21.068  48.231  1.00 34.61      B    C  
ATOM   2881  CG  HIS B  61      -8.194 -22.477  48.671  1.00 35.39      B    C  
ATOM   2882  CD2 HIS B  61      -8.940 -23.589  48.505  1.00 35.73      B    C  
ATOM   2883  ND1 HIS B  61      -7.049 -22.871  49.351  1.00 38.17      B    N  
ATOM   2884  CE1 HIS B  61      -7.111 -24.166  49.594  1.00 37.46      B    C  
ATOM   2885  NE2 HIS B  61      -8.262 -24.630  49.087  1.00 36.50      B    N  
ATOM   2886  N   TYR B  62      -8.963 -18.939  45.692  1.00 32.67      B    N  
ATOM   2887  CA  TYR B  62      -9.121 -17.609  45.052  1.00 33.13      B    C  
ATOM   2888  C   TYR B  62     -10.445 -16.980  45.479  1.00 33.97      B    C  
ATOM   2889  O   TYR B  62     -11.439 -17.719  45.635  1.00 33.66      B    O  
ATOM   2890  CB  TYR B  62      -9.090 -17.751  43.529  1.00 32.20      B    C  
ATOM   2891  CG  TYR B  62      -7.809 -18.345  43.006  1.00 32.28      B    C  
ATOM   2892  CD1 TYR B  62      -6.704 -17.545  42.771  1.00 30.44      B    C  
ATOM   2893  CD2 TYR B  62      -7.689 -19.708  42.776  1.00 30.50      B    C  
ATOM   2894  CE1 TYR B  62      -5.516 -18.078  42.301  1.00 29.78      B    C  
ATOM   2895  CE2 TYR B  62      -6.506 -20.255  42.305  1.00 30.49      B    C  
ATOM   2896  CZ  TYR B  62      -5.415 -19.436  42.065  1.00 29.89      B    C  
ATOM   2897  OH  TYR B  62      -4.236 -19.950  41.608  1.00 27.62      B    O  
ATOM   2898  N   ALA B  63     -10.465 -15.653  45.628  1.00 33.80      B    N  
ATOM   2899  CA  ALA B  63     -11.711 -14.853  45.656  1.00 35.49      B    C  
ATOM   2900  C   ALA B  63     -12.463 -15.120  44.352  1.00 36.14      B    C  
ATOM   2901  O   ALA B  63     -11.804 -15.483  43.360  1.00 34.82      B    O  
ATOM   2902  CB  ALA B  63     -11.406 -13.387  45.825  1.00 34.98      B    C  
ATOM   2903  N   GLU B  64     -13.785 -14.952  44.354  1.00 40.84      B    N  
ATOM   2904  CA  GLU B  64     -14.648 -15.283  43.188  1.00 44.52      B    C  
ATOM   2905  C   GLU B  64     -14.390 -14.265  42.070  1.00 42.52      B    C  
ATOM   2906  O   GLU B  64     -14.452 -14.663  40.895  1.00 42.03      B    O  
ATOM   2907  CB  GLU B  64     -16.128 -15.322  43.587  1.00 49.02      B    C  
ATOM   2908  CG  GLU B  64     -16.880 -16.510  43.001  1.00 53.09      B    C  
ATOM   2909  CD  GLU B  64     -16.780 -16.657  41.491  1.00 58.58      B    C  
ATOM   2910  OE1 GLU B  64     -16.167 -17.652  41.034  1.00 61.51      B    O  
ATOM   2911  OE2 GLU B  64     -17.310 -15.777  40.773  1.00 60.01      B    O1-
ATOM   2912  N   SER B  65     -14.092 -13.011  42.430  1.00 41.99      B    N  
ATOM   2913  CA  SER B  65     -13.849 -11.878  41.494  1.00 40.91      B    C  
ATOM   2914  C   SER B  65     -12.661 -12.159  40.561  1.00 40.52      B    C  
ATOM   2915  O   SER B  65     -12.585 -11.495  39.516  1.00 40.44      B    O  
ATOM   2916  CB  SER B  65     -13.635 -10.595  42.257  1.00 40.90      B    C  
ATOM   2917  OG  SER B  65     -12.574 -10.730  43.190  1.00 42.53      B    O  
ATOM   2918  N   VAL B  66     -11.760 -13.081  40.920  1.00 40.03      B    N  
ATOM   2919  CA  VAL B  66     -10.479 -13.306  40.185  1.00 41.17      B    C  
ATOM   2920  C   VAL B  66     -10.382 -14.746  39.652  1.00 44.23      B    C  
ATOM   2921  O   VAL B  66      -9.613 -14.941  38.682  1.00 43.44      B    O  
ATOM   2922  CB  VAL B  66      -9.265 -12.932  41.059  1.00 39.96      B    C  
ATOM   2923  CG1 VAL B  66      -9.415 -11.542  41.661  1.00 40.00      B    C  
ATOM   2924  CG2 VAL B  66      -8.983 -13.950  42.152  1.00 40.25      B    C  
ATOM   2925  N   LYS B  67     -11.106 -15.715  40.234  1.00 45.91      B    N  
ATOM   2926  CA  LYS B  67     -10.950 -17.161  39.902  1.00 47.77      B    C  
ATOM   2927  C   LYS B  67     -11.145 -17.356  38.394  1.00 44.02      B    C  
ATOM   2928  O   LYS B  67     -12.122 -16.812  37.855  1.00 42.89      B    O  
ATOM   2929  CB  LYS B  67     -11.918 -18.053  40.691  1.00 52.18      B    C  
ATOM   2930  CG  LYS B  67     -11.517 -19.526  40.720  1.00 56.75      B    C  
ATOM   2931  CD  LYS B  67     -12.343 -20.394  41.648  1.00 59.29      B    C  
ATOM   2932  CE  LYS B  67     -13.673 -20.804  41.051  1.00 63.13      B    C  
ATOM   2933  NZ  LYS B  67     -14.313 -21.894  41.826  1.00 65.29      B    N1+
ATOM   2934  N   GLY B  68     -10.228 -18.088  37.753  1.00 43.07      B    N  
ATOM   2935  CA  GLY B  68     -10.218 -18.345  36.298  1.00 44.16      B    C  
ATOM   2936  C   GLY B  68      -9.312 -17.384  35.542  1.00 43.20      B    C  
ATOM   2937  O   GLY B  68      -8.984 -17.683  34.381  1.00 46.07      B    O  
ATOM   2938  N   ARG B  69      -8.925 -16.265  36.164  1.00 40.06      B    N  
ATOM   2939  CA  ARG B  69      -8.116 -15.186  35.533  1.00 37.15      B    C  
ATOM   2940  C   ARG B  69      -6.736 -15.109  36.194  1.00 34.29      B    C  
ATOM   2941  O   ARG B  69      -5.753 -14.941  35.457  1.00 34.00      B    O  
ATOM   2942  CB  ARG B  69      -8.860 -13.850  35.622  1.00 36.13      B    C  
ATOM   2943  CG  ARG B  69     -10.153 -13.828  34.823  1.00 35.83      B    C  
ATOM   2944  CD  ARG B  69     -10.793 -12.457  34.730  1.00 34.88      B    C  
ATOM   2945  NE  ARG B  69     -11.017 -11.866  36.043  1.00 34.76      B    N  
ATOM   2946  CZ  ARG B  69     -10.442 -10.754  36.504  1.00 35.54      B    C  
ATOM   2947  NH1 ARG B  69     -10.739 -10.319  37.716  1.00 34.14      B    N1+
ATOM   2948  NH2 ARG B  69      -9.585 -10.070  35.761  1.00 35.39      B    N  
ATOM   2949  N   PHE B  70      -6.670 -15.234  37.524  1.00 32.81      B    N  
ATOM   2950  CA  PHE B  70      -5.435 -15.078  38.339  1.00 31.65      B    C  
ATOM   2951  C   PHE B  70      -4.939 -16.450  38.809  1.00 31.99      B    C  
ATOM   2952  O   PHE B  70      -5.763 -17.247  39.283  1.00 33.98      B    O  
ATOM   2953  CB  PHE B  70      -5.696 -14.180  39.552  1.00 30.79      B    C  
ATOM   2954  CG  PHE B  70      -5.963 -12.721  39.268  1.00 30.58      B    C  
ATOM   2955  CD1 PHE B  70      -6.241 -12.258  37.989  1.00 30.32      B    C  
ATOM   2956  CD2 PHE B  70      -5.972 -11.803  40.310  1.00 29.58      B    C  
ATOM   2957  CE1 PHE B  70      -6.505 -10.917  37.758  1.00 29.78      B    C  
ATOM   2958  CE2 PHE B  70      -6.223 -10.462  40.075  1.00 28.78      B    C  
ATOM   2959  CZ  PHE B  70      -6.491 -10.021  38.800  1.00 29.92      B    C  
ATOM   2960  N   THR B  71      -3.627 -16.693  38.716  1.00 30.28      B    N  
ATOM   2961  CA  THR B  71      -2.946 -17.918  39.211  1.00 30.13      B    C  
ATOM   2962  C   THR B  71      -1.894 -17.515  40.246  1.00 28.90      B    C  
ATOM   2963  O   THR B  71      -1.003 -16.705  39.903  1.00 28.08      B    O  
ATOM   2964  CB  THR B  71      -2.284 -18.714  38.076  1.00 31.44      B    C  
ATOM   2965  CG2 THR B  71      -1.682 -20.025  38.540  1.00 31.92      B    C  
ATOM   2966  OG1 THR B  71      -3.263 -18.969  37.068  1.00 31.44      B    O  
ATOM   2967  N   ILE B  72      -1.997 -18.045  41.466  1.00 26.21      B    N  
ATOM   2968  CA  ILE B  72      -0.919 -17.930  42.489  1.00 26.23      B    C  
ATOM   2969  C   ILE B  72      -0.020 -19.158  42.361  1.00 26.21      B    C  
ATOM   2970  O   ILE B  72      -0.560 -20.277  42.205  1.00 26.29      B    O  
ATOM   2971  CB  ILE B  72      -1.484 -17.783  43.910  1.00 26.68      B    C  
ATOM   2972  CG1 ILE B  72      -2.486 -16.633  43.991  1.00 28.75      B    C  
ATOM   2973  CG2 ILE B  72      -0.353 -17.622  44.918  1.00 26.16      B    C  
ATOM   2974  CD1 ILE B  72      -3.345 -16.660  45.227  1.00 29.10      B    C  
ATOM   2975  N   SER B  73       1.291 -18.943  42.423  1.00 25.46      B    N  
ATOM   2976  CA  SER B  73       2.324 -20.005  42.370  1.00 26.49      B    C  
ATOM   2977  C   SER B  73       3.418 -19.646  43.367  1.00 26.34      B    C  
ATOM   2978  O   SER B  73       3.407 -18.489  43.852  1.00 24.55      B    O  
ATOM   2979  CB  SER B  73       2.864 -20.172  40.967  1.00 27.87      B    C  
ATOM   2980  OG  SER B  73       3.563 -19.007  40.544  1.00 28.70      B    O  
ATOM   2981  N   ARG B  74       4.305 -20.591  43.672  1.00 26.08      B    N  
ATOM   2982  CA  ARG B  74       5.498 -20.335  44.516  1.00 28.05      B    C  
ATOM   2983  C   ARG B  74       6.692 -21.112  43.957  1.00 30.37      B    C  
ATOM   2984  O   ARG B  74       6.467 -22.128  43.277  1.00 29.83      B    O  
ATOM   2985  CB  ARG B  74       5.221 -20.680  45.985  1.00 28.23      B    C  
ATOM   2986  CG  ARG B  74       4.839 -22.129  46.261  1.00 28.06      B    C  
ATOM   2987  CD  ARG B  74       4.157 -22.281  47.614  1.00 27.43      B    C  
ATOM   2988  NE  ARG B  74       5.051 -21.934  48.710  1.00 27.30      B    N  
ATOM   2989  CZ  ARG B  74       4.679 -21.712  49.968  1.00 26.93      B    C  
ATOM   2990  NH1 ARG B  74       5.589 -21.390  50.870  1.00 27.88      B    N1+
ATOM   2991  NH2 ARG B  74       3.410 -21.797  50.327  1.00 27.49      B    N  
ATOM   2992  N   ASP B  75       7.901 -20.613  44.232  1.00 32.03      B    N  
ATOM   2993  CA  ASP B  75       9.196 -21.307  44.011  1.00 34.82      B    C  
ATOM   2994  C   ASP B  75       9.967 -21.276  45.336  1.00 34.47      B    C  
ATOM   2995  O   ASP B  75      10.599 -20.237  45.642  1.00 32.61      B    O  
ATOM   2996  CB  ASP B  75       9.966 -20.683  42.840  1.00 37.28      B    C  
ATOM   2997  CG  ASP B  75      11.225 -21.440  42.442  1.00 38.44      B    C  
ATOM   2998  OD1 ASP B  75      11.751 -22.190  43.285  1.00 38.50      B    O  
ATOM   2999  OD2 ASP B  75      11.684 -21.256  41.293  1.00 41.26      B    O1-
ATOM   3000  N   ASP B  76       9.898 -22.369  46.103  1.00 35.32      B    N  
ATOM   3001  CA  ASP B  76      10.434 -22.440  47.488  1.00 36.46      B    C  
ATOM   3002  C   ASP B  76      11.958 -22.259  47.441  1.00 37.14      B    C  
ATOM   3003  O   ASP B  76      12.494 -21.604  48.368  1.00 34.48      B    O  
ATOM   3004  CB  ASP B  76       9.989 -23.724  48.200  1.00 38.87      B    C  
ATOM   3005  CG  ASP B  76       8.506 -23.771  48.558  1.00 39.95      B    C  
ATOM   3006  OD1 ASP B  76       7.827 -22.733  48.432  1.00 41.63      B    O  
ATOM   3007  OD2 ASP B  76       8.034 -24.851  48.954  1.00 41.46      B    O1-
ATOM   3008  N   SER B  77      12.622 -22.770  46.393  1.00 37.87      B    N  
ATOM   3009  CA  SER B  77      14.092 -22.646  46.178  1.00 40.05      B    C  
ATOM   3010  C   SER B  77      14.488 -21.171  46.015  1.00 39.39      B    C  
ATOM   3011  O   SER B  77      15.609 -20.821  46.421  1.00 41.22      B    O  
ATOM   3012  CB  SER B  77      14.561 -23.476  45.006  1.00 40.56      B    C  
ATOM   3013  OG  SER B  77      14.039 -22.978  43.783  1.00 42.90      B    O  
ATOM   3014  N   LYS B  78      13.597 -20.337  45.466  1.00 38.83      B    N  
ATOM   3015  CA  LYS B  78      13.829 -18.880  45.266  1.00 40.01      B    C  
ATOM   3016  C   LYS B  78      13.249 -18.070  46.436  1.00 39.05      B    C  
ATOM   3017  O   LYS B  78      13.482 -16.854  46.449  1.00 39.82      B    O  
ATOM   3018  CB  LYS B  78      13.184 -18.395  43.965  1.00 41.77      B    C  
ATOM   3019  CG  LYS B  78      13.602 -19.131  42.700  1.00 44.50      B    C  
ATOM   3020  CD  LYS B  78      14.672 -18.440  41.886  1.00 46.66      B    C  
ATOM   3021  CE  LYS B  78      14.767 -19.004  40.483  1.00 48.30      B    C  
ATOM   3022  NZ  LYS B  78      15.648 -18.185  39.619  1.00 50.68      B    N1+
ATOM   3023  N   ASN B  79      12.524 -18.704  47.370  1.00 36.82      B    N  
ATOM   3024  CA  ASN B  79      11.775 -18.026  48.466  1.00 33.66      B    C  
ATOM   3025  C   ASN B  79      10.887 -16.923  47.864  1.00 31.20      B    C  
ATOM   3026  O   ASN B  79      10.915 -15.777  48.373  1.00 29.61      B    O  
ATOM   3027  CB  ASN B  79      12.710 -17.452  49.536  1.00 34.29      B    C  
ATOM   3028  CG  ASN B  79      13.429 -18.510  50.347  1.00 35.50      B    C  
ATOM   3029  ND2 ASN B  79      14.443 -18.103  51.089  1.00 37.92      B    N  
ATOM   3030  OD1 ASN B  79      13.073 -19.681  50.314  1.00 34.88      B    O  
ATOM   3031  N   THR B  80      10.134 -17.256  46.815  1.00 28.34      B    N  
ATOM   3032  CA  THR B  80       9.330 -16.290  46.023  1.00 28.71      B    C  
ATOM   3033  C   THR B  80       7.924 -16.848  45.805  1.00 27.18      B    C  
ATOM   3034  O   THR B  80       7.798 -18.052  45.550  1.00 26.83      B    O  
ATOM   3035  CB  THR B  80      10.011 -15.964  44.686  1.00 28.55      B    C  
ATOM   3036  CG2 THR B  80       9.243 -14.965  43.851  1.00 29.62      B    C  
ATOM   3037  OG1 THR B  80      11.302 -15.421  44.968  1.00 30.42      B    O  
ATOM   3038  N   ALA B  81       6.918 -15.982  45.893  1.00 26.32      B    N  
ATOM   3039  CA  ALA B  81       5.519 -16.262  45.504  1.00 26.02      B    C  
ATOM   3040  C   ALA B  81       5.166 -15.367  44.313  1.00 25.27      B    C  
ATOM   3041  O   ALA B  81       5.775 -14.282  44.192  1.00 25.07      B    O  
ATOM   3042  CB  ALA B  81       4.603 -16.023  46.683  1.00 27.13      B    C  
ATOM   3043  N   TYR B  82       4.233 -15.809  43.468  1.00 25.47      B    N  
ATOM   3044  CA  TYR B  82       3.834 -15.115  42.217  1.00 26.27      B    C  
ATOM   3045  C   TYR B  82       2.309 -14.992  42.167  1.00 26.02      B    C  
ATOM   3046  O   TYR B  82       1.604 -15.837  42.742  1.00 24.69      B    O  
ATOM   3047  CB  TYR B  82       4.397 -15.832  40.983  1.00 27.58      B    C  
ATOM   3048  CG  TYR B  82       5.874 -16.132  41.049  1.00 28.94      B    C  
ATOM   3049  CD1 TYR B  82       6.820 -15.171  40.717  1.00 30.30      B    C  
ATOM   3050  CD2 TYR B  82       6.336 -17.371  41.463  1.00 30.55      B    C  
ATOM   3051  CE1 TYR B  82       8.181 -15.433  40.789  1.00 30.11      B    C  
ATOM   3052  CE2 TYR B  82       7.692 -17.651  41.544  1.00 31.38      B    C  
ATOM   3053  CZ  TYR B  82       8.620 -16.681  41.199  1.00 32.11      B    C  
ATOM   3054  OH  TYR B  82       9.957 -16.948  41.284  1.00 31.38      B    O  
ATOM   3055  N   LEU B  83       1.838 -13.919  41.530  1.00 25.98      B    N  
ATOM   3056  CA  LEU B  83       0.431 -13.709  41.108  1.00 26.29      B    C  
ATOM   3057  C   LEU B  83       0.433 -13.388  39.609  1.00 27.84      B    C  
ATOM   3058  O   LEU B  83       0.844 -12.260  39.234  1.00 25.36      B    O  
ATOM   3059  CB  LEU B  83      -0.218 -12.581  41.923  1.00 25.21      B    C  
ATOM   3060  CG  LEU B  83      -1.705 -12.358  41.642  1.00 25.05      B    C  
ATOM   3061  CD1 LEU B  83      -2.532 -13.529  42.149  1.00 25.18      B    C  
ATOM   3062  CD2 LEU B  83      -2.197 -11.059  42.256  1.00 25.16      B    C  
ATOM   3063  N   GLN B  84       0.032 -14.370  38.796  1.00 29.22      B    N  
ATOM   3064  CA  GLN B  84      -0.182 -14.241  37.333  1.00 29.67      B    C  
ATOM   3065  C   GLN B  84      -1.602 -13.722  37.125  1.00 31.34      B    C  
ATOM   3066  O   GLN B  84      -2.534 -14.338  37.658  1.00 30.30      B    O  
ATOM   3067  CB  GLN B  84       0.021 -15.589  36.634  1.00 30.73      B    C  
ATOM   3068  CG  GLN B  84      -0.316 -15.580  35.148  1.00 30.22      B    C  
ATOM   3069  CD  GLN B  84       0.649 -14.735  34.354  1.00 31.56      B    C  
ATOM   3070  NE2 GLN B  84       0.118 -13.795  33.589  1.00 32.50      B    N  
ATOM   3071  OE1 GLN B  84       1.862 -14.921  34.419  1.00 31.85      B    O  
ATOM   3072  N   MET B  85      -1.751 -12.624  36.386  1.00 31.48      B    N  
ATOM   3073  CA  MET B  85      -3.049 -11.939  36.185  1.00 32.16      B    C  
ATOM   3074  C   MET B  85      -3.325 -11.891  34.684  1.00 32.05      B    C  
ATOM   3075  O   MET B  85      -2.520 -11.280  33.968  1.00 31.00      B    O  
ATOM   3076  CB  MET B  85      -3.000 -10.523  36.770  1.00 32.95      B    C  
ATOM   3077  CG  MET B  85      -2.433 -10.473  38.182  1.00 34.06      B    C  
ATOM   3078  SD  MET B  85      -2.102  -8.776  38.748  1.00 35.01      B    S  
ATOM   3079  CE  MET B  85      -3.770  -8.198  39.037  1.00 35.40      B    C  
ATOM   3080  N   ASN B  86      -4.396 -12.551  34.239  1.00 32.28      B    N  
ATOM   3081  CA  ASN B  86      -4.829 -12.604  32.819  1.00 33.39      B    C  
ATOM   3082  C   ASN B  86      -6.182 -11.906  32.703  1.00 33.24      B    C  
ATOM   3083  O   ASN B  86      -6.840 -11.725  33.750  1.00 33.84      B    O  
ATOM   3084  CB  ASN B  86      -4.888 -14.043  32.299  1.00 35.20      B    C  
ATOM   3085  CG  ASN B  86      -3.550 -14.745  32.405  1.00 37.83      B    C  
ATOM   3086  ND2 ASN B  86      -3.535 -15.953  32.946  1.00 40.97      B    N  
ATOM   3087  OD1 ASN B  86      -2.530 -14.191  32.011  1.00 39.35      B    O  
ATOM   3088  N   SER B  87      -6.562 -11.533  31.478  1.00 32.65      B    N  
ATOM   3089  CA  SER B  87      -7.850 -10.875  31.131  1.00 33.76      B    C  
ATOM   3090  C   SER B  87      -8.139  -9.749  32.128  1.00 32.28      B    C  
ATOM   3091  O   SER B  87      -9.240  -9.722  32.702  1.00 31.48      B    O  
ATOM   3092  CB  SER B  87      -8.961 -11.892  31.083  1.00 35.13      B    C  
ATOM   3093  OG  SER B  87      -8.532 -13.052  30.388  1.00 35.08      B    O  
ATOM   3094  N   LEU B  88      -7.167  -8.857  32.335  1.00 32.77      B    N  
ATOM   3095  CA  LEU B  88      -7.255  -7.766  33.343  1.00 31.94      B    C  
ATOM   3096  C   LEU B  88      -8.390  -6.812  32.964  1.00 32.99      B    C  
ATOM   3097  O   LEU B  88      -8.590  -6.567  31.761  1.00 33.49      B    O  
ATOM   3098  CB  LEU B  88      -5.912  -7.037  33.440  1.00 30.67      B    C  
ATOM   3099  CG  LEU B  88      -4.864  -7.748  34.289  1.00 29.85      B    C  
ATOM   3100  CD1 LEU B  88      -3.480  -7.174  34.042  1.00 30.11      B    C  
ATOM   3101  CD2 LEU B  88      -5.221  -7.666  35.764  1.00 29.35      B    C  
ATOM   3102  N   LYS B  89      -9.114  -6.331  33.973  1.00 33.94      B    N  
ATOM   3103  CA  LYS B  89     -10.210  -5.340  33.841  1.00 34.58      B    C  
ATOM   3104  C   LYS B  89      -9.802  -4.076  34.601  1.00 32.95      B    C  
ATOM   3105  O   LYS B  89      -8.921  -4.166  35.468  1.00 30.01      B    O  
ATOM   3106  CB  LYS B  89     -11.517  -5.889  34.422  1.00 37.46      B    C  
ATOM   3107  CG  LYS B  89     -11.969  -7.243  33.893  1.00 40.27      B    C  
ATOM   3108  CD  LYS B  89     -13.080  -7.858  34.721  1.00 43.05      B    C  
ATOM   3109  CE  LYS B  89     -13.406  -9.278  34.306  1.00 45.78      B    C  
ATOM   3110  NZ  LYS B  89     -14.214  -9.983  35.331  1.00 46.30      B    N1+
ATOM   3111  N   THR B  90     -10.462  -2.953  34.323  1.00 34.79      B    N  
ATOM   3112  CA  THR B  90     -10.224  -1.656  35.008  1.00 37.03      B    C  
ATOM   3113  C   THR B  90     -10.445  -1.857  36.517  1.00 37.49      B    C  
ATOM   3114  O   THR B  90      -9.690  -1.254  37.303  1.00 37.30      B    O  
ATOM   3115  CB  THR B  90     -11.093  -0.554  34.390  1.00 37.77      B    C  
ATOM   3116  CG2 THR B  90     -10.913  -0.410  32.894  1.00 38.14      B    C  
ATOM   3117  OG1 THR B  90     -12.454  -0.870  34.664  1.00 41.03      B    O  
ATOM   3118  N   GLU B  91     -11.402  -2.722  36.885  1.00 37.09      B    N  
ATOM   3119  CA  GLU B  91     -11.806  -3.063  38.280  1.00 36.80      B    C  
ATOM   3120  C   GLU B  91     -10.651  -3.730  39.040  1.00 32.27      B    C  
ATOM   3121  O   GLU B  91     -10.684  -3.697  40.270  1.00 31.08      B    O  
ATOM   3122  CB  GLU B  91     -12.997  -4.031  38.302  1.00 40.85      B    C  
ATOM   3123  CG  GLU B  91     -14.260  -3.480  37.669  1.00 44.40      B    C  
ATOM   3124  CD  GLU B  91     -14.421  -3.780  36.187  1.00 47.71      B    C  
ATOM   3125  OE1 GLU B  91     -14.583  -4.972  35.835  1.00 52.32      B    O  
ATOM   3126  OE2 GLU B  91     -14.379  -2.825  35.388  1.00 47.85      B    O1-
ATOM   3127  N   ASP B  92      -9.691  -4.339  38.339  1.00 29.39      B    N  
ATOM   3128  CA  ASP B  92      -8.502  -4.990  38.953  1.00 27.89      B    C  
ATOM   3129  C   ASP B  92      -7.475  -3.940  39.399  1.00 25.58      B    C  
ATOM   3130  O   ASP B  92      -6.516  -4.329  40.100  1.00 25.60      B    O  
ATOM   3131  CB  ASP B  92      -7.885  -6.007  37.993  1.00 27.93      B    C  
ATOM   3132  CG  ASP B  92      -8.805  -7.181  37.715  1.00 28.53      B    C  
ATOM   3133  OD1 ASP B  92      -9.365  -7.728  38.693  1.00 28.95      B    O  
ATOM   3134  OD2 ASP B  92      -8.970  -7.526  36.528  1.00 29.26      B    O1-
ATOM   3135  N   THR B  93      -7.658  -2.672  39.012  1.00 24.77      B    N  
ATOM   3136  CA  THR B  93      -6.772  -1.534  39.378  1.00 24.16      B    C  
ATOM   3137  C   THR B  93      -6.704  -1.423  40.907  1.00 23.38      B    C  
ATOM   3138  O   THR B  93      -7.740  -1.150  41.536  1.00 25.18      B    O  
ATOM   3139  CB  THR B  93      -7.236  -0.221  38.733  1.00 24.55      B    C  
ATOM   3140  CG2 THR B  93      -6.418   0.972  39.175  1.00 24.87      B    C  
ATOM   3141  OG1 THR B  93      -7.145  -0.350  37.312  1.00 24.47      B    O  
ATOM   3142  N   ALA B  94      -5.527  -1.647  41.481  1.00 21.76      B    N  
ATOM   3143  CA  ALA B  94      -5.310  -1.634  42.939  1.00 21.64      B    C  
ATOM   3144  C   ALA B  94      -3.825  -1.738  43.247  1.00 20.00      B    C  
ATOM   3145  O   ALA B  94      -3.032  -2.098  42.331  1.00 20.68      B    O  
ATOM   3146  CB  ALA B  94      -6.052  -2.785  43.582  1.00 22.65      B    C  
ATOM   3147  N   VAL B  95      -3.496  -1.453  44.503  1.00 18.38      B    N  
ATOM   3148  CA  VAL B  95      -2.224  -1.842  45.160  1.00 18.57      B    C  
ATOM   3149  C   VAL B  95      -2.381  -3.304  45.574  1.00 19.24      B    C  
ATOM   3150  O   VAL B  95      -3.397  -3.617  46.217  1.00 19.44      B    O  
ATOM   3151  CB  VAL B  95      -1.906  -0.935  46.358  1.00 18.03      B    C  
ATOM   3152  CG1 VAL B  95      -0.642  -1.377  47.083  1.00 18.09      B    C  
ATOM   3153  CG2 VAL B  95      -1.796   0.518  45.930  1.00 18.62      B    C  
ATOM   3154  N   TYR B  96      -1.421  -4.145  45.185  1.00 19.73      B    N  
ATOM   3155  CA  TYR B  96      -1.394  -5.604  45.448  1.00 20.54      B    C  
ATOM   3156  C   TYR B  96      -0.335  -5.874  46.514  1.00 21.18      B    C  
ATOM   3157  O   TYR B  96       0.824  -5.438  46.355  1.00 22.13      B    O  
ATOM   3158  CB  TYR B  96      -1.187  -6.376  44.142  1.00 19.49      B    C  
ATOM   3159  CG  TYR B  96      -2.431  -6.471  43.297  1.00 19.13      B    C  
ATOM   3160  CD1 TYR B  96      -2.897  -5.378  42.582  1.00 18.71      B    C  
ATOM   3161  CD2 TYR B  96      -3.162  -7.646  43.225  1.00 18.89      B    C  
ATOM   3162  CE1 TYR B  96      -4.042  -5.450  41.809  1.00 17.91      B    C  
ATOM   3163  CE2 TYR B  96      -4.311  -7.733  42.453  1.00 18.49      B    C  
ATOM   3164  CZ  TYR B  96      -4.755  -6.632  41.747  1.00 17.99      B    C  
ATOM   3165  OH  TYR B  96      -5.886  -6.713  40.987  1.00 17.75      B    O  
ATOM   3166  N   TYR B  97      -0.758  -6.503  47.606  1.00 21.45      B    N  
ATOM   3167  CA  TYR B  97       0.096  -6.864  48.763  1.00 22.48      B    C  
ATOM   3168  C   TYR B  97       0.281  -8.377  48.779  1.00 22.79      B    C  
ATOM   3169  O   TYR B  97      -0.665  -9.103  48.427  1.00 21.89      B    O  
ATOM   3170  CB  TYR B  97      -0.539  -6.445  50.088  1.00 22.57      B    C  
ATOM   3171  CG  TYR B  97      -0.741  -4.964  50.261  1.00 23.00      B    C  
ATOM   3172  CD1 TYR B  97       0.317  -4.131  50.591  1.00 23.04      B    C  
ATOM   3173  CD2 TYR B  97      -1.996  -4.400  50.110  1.00 23.63      B    C  
ATOM   3174  CE1 TYR B  97       0.131  -2.768  50.762  1.00 24.12      B    C  
ATOM   3175  CE2 TYR B  97      -2.198  -3.039  50.275  1.00 24.28      B    C  
ATOM   3176  CZ  TYR B  97      -1.131  -2.224  50.607  1.00 23.90      B    C  
ATOM   3177  OH  TYR B  97      -1.328  -0.886  50.760  1.00 26.07      B    O  
ATOM   3178  N   CYS B  98       1.458  -8.817  49.209  1.00 24.82      B    N  
ATOM   3179  CA  CYS B  98       1.804 -10.239  49.450  1.00 27.05      B    C  
ATOM   3180  C   CYS B  98       2.070 -10.419  50.948  1.00 25.79      B    C  
ATOM   3181  O   CYS B  98       2.673  -9.504  51.562  1.00 23.38      B    O  
ATOM   3182  CB  CYS B  98       2.996 -10.625  48.586  1.00 31.00      B    C  
ATOM   3183  SG  CYS B  98       3.796 -12.184  49.041  1.00 40.15      B    S  
ATOM   3184  N   SER B  99       1.593 -11.531  51.519  1.00 25.17      B    N  
ATOM   3185  CA  SER B  99       1.661 -11.825  52.976  1.00 25.64      B    C  
ATOM   3186  C   SER B  99       2.045 -13.290  53.209  1.00 24.64      B    C  
ATOM   3187  O   SER B  99       1.634 -14.145  52.402  1.00 24.65      B    O  
ATOM   3188  CB  SER B  99       0.347 -11.507  53.659  1.00 26.56      B    C  
ATOM   3189  OG  SER B  99       0.412 -11.803  55.051  1.00 26.57      B    O  
ATOM   3190  N   ASN B 100       2.764 -13.561  54.300  1.00 24.89      B    N  
ATOM   3191  CA  ASN B 100       2.971 -14.937  54.831  1.00 25.06      B    C  
ATOM   3192  C   ASN B 100       2.015 -15.171  56.013  1.00 26.11      B    C  
ATOM   3193  O   ASN B 100       2.290 -16.104  56.798  1.00 26.98      B    O  
ATOM   3194  CB  ASN B 100       4.428 -15.183  55.223  1.00 24.07      B    C  
ATOM   3195  CG  ASN B 100       4.842 -14.460  56.487  1.00 23.87      B    C  
ATOM   3196  ND2 ASN B 100       6.042 -14.746  56.957  1.00 22.48      B    N  
ATOM   3197  OD1 ASN B 100       4.079 -13.668  57.043  1.00 24.63      B    O  
ATOM   3198  N   ARG B 101       0.960 -14.344  56.121  1.00 26.74      B    N  
ATOM   3199  CA  ARG B 101      -0.157 -14.391  57.113  1.00 27.78      B    C  
ATOM   3200  C   ARG B 101       0.167 -13.531  58.341  1.00 27.58      B    C  
ATOM   3201  O   ARG B 101      -0.788 -13.102  59.015  1.00 28.02      B    O  
ATOM   3202  CB  ARG B 101      -0.509 -15.830  57.513  1.00 28.05      B    C  
ATOM   3203  CG  ARG B 101      -1.128 -16.642  56.383  1.00 29.18      B    C  
ATOM   3204  CD  ARG B 101      -1.554 -18.029  56.830  1.00 30.99      B    C  
ATOM   3205  NE  ARG B 101      -2.593 -18.029  57.862  1.00 31.10      B    N  
ATOM   3206  CZ  ARG B 101      -3.863 -18.402  57.681  1.00 31.60      B    C  
ATOM   3207  NH1 ARG B 101      -4.708 -18.373  58.698  1.00 32.72      B    N1+
ATOM   3208  NH2 ARG B 101      -4.293 -18.807  56.499  1.00 31.38      B    N  
ATOM   3209  N   TYR B 102       1.451 -13.296  58.624  1.00 29.42      B    N  
ATOM   3210  CA  TYR B 102       1.945 -12.528  59.795  1.00 30.54      B    C  
ATOM   3211  C   TYR B 102       2.553 -11.189  59.348  1.00 31.13      B    C  
ATOM   3212  O   TYR B 102       2.417 -10.215  60.109  1.00 30.29      B    O  
ATOM   3213  CB  TYR B 102       2.948 -13.371  60.586  1.00 32.91      B    C  
ATOM   3214  CG  TYR B 102       2.379 -14.677  61.077  1.00 34.52      B    C  
ATOM   3215  CD1 TYR B 102       1.604 -14.735  62.226  1.00 34.10      B    C  
ATOM   3216  CD2 TYR B 102       2.572 -15.848  60.361  1.00 35.35      B    C  
ATOM   3217  CE1 TYR B 102       1.055 -15.930  62.663  1.00 35.25      B    C  
ATOM   3218  CE2 TYR B 102       2.030 -17.050  60.784  1.00 36.67      B    C  
ATOM   3219  CZ  TYR B 102       1.272 -17.092  61.942  1.00 35.68      B    C  
ATOM   3220  OH  TYR B 102       0.740 -18.278  62.350  1.00 34.54      B    O  
ATOM   3221  N   TYR B 103       3.216 -11.152  58.183  1.00 30.13      B    N  
ATOM   3222  CA  TYR B 103       3.904  -9.955  57.626  1.00 29.65      B    C  
ATOM   3223  C   TYR B 103       3.426  -9.693  56.193  1.00 27.62      B    C  
ATOM   3224  O   TYR B 103       3.159 -10.641  55.453  1.00 27.19      B    O  
ATOM   3225  CB  TYR B 103       5.423 -10.127  57.700  1.00 31.00      B    C  
ATOM   3226  CG  TYR B 103       5.972 -10.160  59.104  1.00 33.20      B    C  
ATOM   3227  CD1 TYR B 103       6.346  -8.992  59.752  1.00 33.86      B    C  
ATOM   3228  CD2 TYR B 103       6.099 -11.355  59.798  1.00 35.41      B    C  
ATOM   3229  CE1 TYR B 103       6.857  -9.012  61.041  1.00 35.39      B    C  
ATOM   3230  CE2 TYR B 103       6.596 -11.392  61.092  1.00 35.20      B    C  
ATOM   3231  CZ  TYR B 103       6.976 -10.215  61.716  1.00 36.59      B    C  
ATOM   3232  OH  TYR B 103       7.475 -10.235  62.987  1.00 36.65      B    O  
ATOM   3233  N   TRP B 104       3.297  -8.416  55.832  1.00 26.65      B    N  
ATOM   3234  CA  TRP B 104       2.890  -7.951  54.482  1.00 26.06      B    C  
ATOM   3235  C   TRP B 104       4.059  -7.198  53.846  1.00 25.60      B    C  
ATOM   3236  O   TRP B 104       4.840  -6.595  54.599  1.00 24.72      B    O  
ATOM   3237  CB  TRP B 104       1.660  -7.045  54.565  1.00 26.55      B    C  
ATOM   3238  CG  TRP B 104       0.416  -7.676  55.106  1.00 26.65      B    C  
ATOM   3239  CD1 TRP B 104       0.289  -8.526  56.170  1.00 26.66      B    C  
ATOM   3240  CD2 TRP B 104      -0.916  -7.444  54.618  1.00 26.68      B    C  
ATOM   3241  CE2 TRP B 104      -1.790  -8.202  55.427  1.00 26.26      B    C  
ATOM   3242  CE3 TRP B 104      -1.447  -6.675  53.577  1.00 25.57      B    C  
ATOM   3243  NE1 TRP B 104      -1.026  -8.861  56.353  1.00 27.31      B    N  
ATOM   3244  CZ2 TRP B 104      -3.167  -8.207  55.221  1.00 25.42      B    C  
ATOM   3245  CZ3 TRP B 104      -2.810  -6.680  53.377  1.00 25.65      B    C  
ATOM   3246  CH2 TRP B 104      -3.653  -7.444  54.184  1.00 25.54      B    C  
ATOM   3247  N   GLY B 105       4.152  -7.218  52.514  1.00 26.24      B    N  
ATOM   3248  CA  GLY B 105       5.110  -6.396  51.755  1.00 27.36      B    C  
ATOM   3249  C   GLY B 105       4.597  -4.975  51.595  1.00 28.65      B    C  
ATOM   3250  O   GLY B 105       3.460  -4.706  52.038  1.00 29.06      B    O  
ATOM   3251  N   GLN B 106       5.399  -4.102  50.978  1.00 30.72      B    N  
ATOM   3252  CA  GLN B 106       5.092  -2.659  50.767  1.00 30.38      B    C  
ATOM   3253  C   GLN B 106       3.918  -2.532  49.785  1.00 28.02      B    C  
ATOM   3254  O   GLN B 106       3.230  -1.497  49.808  1.00 31.31      B    O  
ATOM   3255  CB  GLN B 106       6.360  -1.914  50.319  1.00 33.47      B    C  
ATOM   3256  CG  GLN B 106       6.598  -1.848  48.806  1.00 36.96      B    C  
ATOM   3257  CD  GLN B 106       7.364  -3.006  48.206  1.00 40.35      B    C  
ATOM   3258  NE2 GLN B 106       7.195  -3.207  46.908  1.00 40.21      B    N  
ATOM   3259  OE1 GLN B 106       8.119  -3.705  48.877  1.00 46.33      B    O  
ATOM   3260  N   GLY B 107       3.706  -3.535  48.933  1.00 24.50      B    N  
ATOM   3261  CA  GLY B 107       2.623  -3.545  47.934  1.00 23.96      B    C  
ATOM   3262  C   GLY B 107       3.041  -2.855  46.639  1.00 24.26      B    C  
ATOM   3263  O   GLY B 107       3.934  -2.002  46.679  1.00 25.01      B    O  
ATOM   3264  N   THR B 108       2.411  -3.204  45.521  1.00 23.82      B    N  
ATOM   3265  CA  THR B 108       2.783  -2.716  44.170  1.00 23.70      B    C  
ATOM   3266  C   THR B 108       1.496  -2.370  43.416  1.00 22.97      B    C  
ATOM   3267  O   THR B 108       0.552  -3.184  43.459  1.00 22.56      B    O  
ATOM   3268  CB  THR B 108       3.713  -3.733  43.490  1.00 25.26      B    C  
ATOM   3269  CG2 THR B 108       3.039  -5.043  43.145  1.00 25.32      B    C  
ATOM   3270  OG1 THR B 108       4.246  -3.144  42.305  1.00 27.05      B    O  
ATOM   3271  N   LEU B 109       1.460  -1.202  42.766  1.00 21.98      B    N  
ATOM   3272  CA  LEU B 109       0.270  -0.700  42.033  1.00 22.51      B    C  
ATOM   3273  C   LEU B 109       0.175  -1.340  40.646  1.00 21.96      B    C  
ATOM   3274  O   LEU B 109       1.162  -1.315  39.868  1.00 22.42      B    O  
ATOM   3275  CB  LEU B 109       0.323   0.824  41.897  1.00 23.63      B    C  
ATOM   3276  CG  LEU B 109      -0.885   1.445  41.198  1.00 24.91      B    C  
ATOM   3277  CD1 LEU B 109      -2.145   1.316  42.048  1.00 25.36      B    C  
ATOM   3278  CD2 LEU B 109      -0.618   2.906  40.881  1.00 26.54      B    C  
ATOM   3279  N   VAL B 110      -1.017  -1.840  40.340  1.00 21.03      B    N  
ATOM   3280  CA  VAL B 110      -1.436  -2.319  39.000  1.00 20.27      B    C  
ATOM   3281  C   VAL B 110      -2.485  -1.326  38.502  1.00 19.71      B    C  
ATOM   3282  O   VAL B 110      -3.492  -1.131  39.200  1.00 20.38      B    O  
ATOM   3283  CB  VAL B 110      -1.975  -3.759  39.092  1.00 20.74      B    C  
ATOM   3284  CG1 VAL B 110      -2.481  -4.272  37.756  1.00 21.09      B    C  
ATOM   3285  CG2 VAL B 110      -0.926  -4.702  39.672  1.00 21.08      B    C  
ATOM   3286  N   THR B 111      -2.226  -0.670  37.376  1.00 19.36      B    N  
ATOM   3287  CA  THR B 111      -3.203   0.211  36.694  1.00 19.53      B    C  
ATOM   3288  C   THR B 111      -3.597  -0.446  35.371  1.00 20.26      B    C  
ATOM   3289  O   THR B 111      -2.713  -0.650  34.521  1.00 19.80      B    O  
ATOM   3290  CB  THR B 111      -2.652   1.622  36.491  1.00 19.16      B    C  
ATOM   3291  CG2 THR B 111      -3.711   2.592  36.018  1.00 19.62      B    C  
ATOM   3292  OG1 THR B 111      -2.112   2.045  37.738  1.00 18.58      B    O  
ATOM   3293  N   VAL B 112      -4.878  -0.776  35.232  1.00 20.43      B    N  
ATOM   3294  CA  VAL B 112      -5.467  -1.349  33.993  1.00 20.86      B    C  
ATOM   3295  C   VAL B 112      -6.221  -0.212  33.297  1.00 21.58      B    C  
ATOM   3296  O   VAL B 112      -7.266   0.211  33.803  1.00 23.21      B    O  
ATOM   3297  CB  VAL B 112      -6.348  -2.566  34.323  1.00 20.56      B    C  
ATOM   3298  CG1 VAL B 112      -6.784  -3.320  33.072  1.00 20.99      B    C  
ATOM   3299  CG2 VAL B 112      -5.634  -3.501  35.291  1.00 20.68      B    C  
ATOM   3300  N   SER B 113      -5.650   0.303  32.209  1.00 22.26      B    N  
ATOM   3301  CA  SER B 113      -6.113   1.523  31.498  1.00 22.21      B    C  
ATOM   3302  C   SER B 113      -5.540   1.517  30.077  1.00 22.46      B    C  
ATOM   3303  O   SER B 113      -4.507   0.850  29.854  1.00 21.87      B    O  
ATOM   3304  CB  SER B 113      -5.710   2.769  32.251  1.00 22.01      B    C  
ATOM   3305  OG  SER B 113      -6.104   3.935  31.546  1.00 21.60      B    O  
ATOM   3306  N   SER B 114      -6.198   2.220  29.158  1.00 22.38      B    N  
ATOM   3307  CA  SER B 114      -5.720   2.441  27.773  1.00 23.09      B    C  
ATOM   3308  C   SER B 114      -5.019   3.803  27.702  1.00 21.74      B    C  
ATOM   3309  O   SER B 114      -4.468   4.123  26.629  1.00 21.30      B    O  
ATOM   3310  CB  SER B 114      -6.852   2.315  26.777  1.00 24.22      B    C  
ATOM   3311  OG  SER B 114      -7.818   3.335  26.981  1.00 26.85      B    O  
ATOM   3312  N   ALA B 115      -5.016   4.557  28.809  1.00 20.11      B    N  
ATOM   3313  CA  ALA B 115      -4.346   5.876  28.918  1.00 19.66      B    C  
ATOM   3314  C   ALA B 115      -2.828   5.688  28.777  1.00 19.10      B    C  
ATOM   3315  O   ALA B 115      -2.302   4.636  29.193  1.00 18.16      B    O  
ATOM   3316  CB  ALA B 115      -4.710   6.554  30.211  1.00 19.50      B    C  
ATOM   3317  N   SER B 116      -2.162   6.680  28.192  1.00 18.73      B    N  
ATOM   3318  CA  SER B 116      -0.709   6.686  27.895  1.00 18.96      B    C  
ATOM   3319  C   SER B 116       0.073   7.076  29.146  1.00 18.62      B    C  
ATOM   3320  O   SER B 116      -0.426   7.892  29.934  1.00 19.47      B    O  
ATOM   3321  CB  SER B 116      -0.392   7.616  26.752  1.00 19.01      B    C  
ATOM   3322  OG  SER B 116      -0.859   7.075  25.531  1.00 18.82      B    O  
ATOM   3323  N   THR B 117       1.261   6.508  29.317  1.00 18.65      B    N  
ATOM   3324  CA  THR B 117       2.257   6.954  30.318  1.00 18.71      B    C  
ATOM   3325  C   THR B 117       2.641   8.394  29.989  1.00 19.31      B    C  
ATOM   3326  O   THR B 117       2.862   8.679  28.799  1.00 19.65      B    O  
ATOM   3327  CB  THR B 117       3.501   6.061  30.315  1.00 19.99      B    C  
ATOM   3328  CG2 THR B 117       4.532   6.485  31.340  1.00 20.12      B    C  
ATOM   3329  OG1 THR B 117       3.077   4.725  30.585  1.00 20.49      B    O  
ATOM   3330  N   LYS B 118       2.693   9.273  30.991  1.00 19.17      B    N  
ATOM   3331  CA  LYS B 118       3.238  10.641  30.811  1.00 18.97      B    C  
ATOM   3332  C   LYS B 118       4.077  11.033  32.029  1.00 17.08      B    C  
ATOM   3333  O   LYS B 118       3.596  10.876  33.165  1.00 15.59      B    O  
ATOM   3334  CB  LYS B 118       2.126  11.662  30.571  1.00 20.63      B    C  
ATOM   3335  CG  LYS B 118       2.657  13.074  30.358  1.00 22.74      B    C  
ATOM   3336  CD  LYS B 118       1.608  14.090  29.996  1.00 24.60      B    C  
ATOM   3337  CE  LYS B 118       2.194  15.472  29.792  1.00 25.90      B    C  
ATOM   3338  NZ  LYS B 118       2.963  15.918  30.979  1.00 27.84      B    N1+
ATOM   3339  N   GLY B 119       5.272  11.562  31.768  1.00 16.38      B    N  
ATOM   3340  CA  GLY B 119       6.225  12.016  32.795  1.00 16.48      B    C  
ATOM   3341  C   GLY B 119       5.877  13.420  33.273  1.00 15.89      B    C  
ATOM   3342  O   GLY B 119       5.416  14.244  32.494  1.00 15.57      B    O  
ATOM   3343  N   PRO B 120       6.086  13.727  34.568  1.00 16.07      B    N  
ATOM   3344  CA  PRO B 120       5.688  15.019  35.119  1.00 16.39      B    C  
ATOM   3345  C   PRO B 120       6.661  16.155  34.776  1.00 16.95      B    C  
ATOM   3346  O   PRO B 120       7.811  15.883  34.511  1.00 16.55      B    O  
ATOM   3347  CB  PRO B 120       5.730  14.754  36.628  1.00 16.64      B    C  
ATOM   3348  CG  PRO B 120       6.850  13.751  36.786  1.00 16.68      B    C  
ATOM   3349  CD  PRO B 120       6.723  12.856  35.567  1.00 16.15      B    C  
ATOM   3350  N   SER B 121       6.172  17.393  34.836  1.00 16.71      B    N  
ATOM   3351  CA  SER B 121       6.990  18.619  35.004  1.00 16.99      B    C  
ATOM   3352  C   SER B 121       7.099  18.913  36.501  1.00 16.17      B    C  
ATOM   3353  O   SER B 121       6.119  18.656  37.230  1.00 17.18      B    O  
ATOM   3354  CB  SER B 121       6.382  19.778  34.260  1.00 18.34      B    C  
ATOM   3355  OG  SER B 121       6.286  19.484  32.878  1.00 20.85      B    O  
ATOM   3356  N   VAL B 122       8.246  19.411  36.949  1.00 15.36      B    N  
ATOM   3357  CA  VAL B 122       8.483  19.780  38.371  1.00 15.15      B    C  
ATOM   3358  C   VAL B 122       8.710  21.287  38.414  1.00 14.60      B    C  
ATOM   3359  O   VAL B 122       9.649  21.755  37.719  1.00 14.10      B    O  
ATOM   3360  CB  VAL B 122       9.662  19.006  38.992  1.00 15.06      B    C  
ATOM   3361  CG1 VAL B 122       9.847  19.376  40.447  1.00 15.14      B    C  
ATOM   3362  CG2 VAL B 122       9.489  17.499  38.865  1.00 15.56      B    C  
ATOM   3363  N   PHE B 123       7.884  22.001  39.184  1.00 14.00      B    N  
ATOM   3364  CA  PHE B 123       7.955  23.478  39.336  1.00 13.97      B    C  
ATOM   3365  C   PHE B 123       8.178  23.835  40.799  1.00 14.13      B    C  
ATOM   3366  O   PHE B 123       7.707  23.139  41.702  1.00 14.23      B    O  
ATOM   3367  CB  PHE B 123       6.709  24.158  38.767  1.00 13.98      B    C  
ATOM   3368  CG  PHE B 123       6.384  23.776  37.345  1.00 13.74      B    C  
ATOM   3369  CD1 PHE B 123       7.251  24.096  36.313  1.00 14.32      B    C  
ATOM   3370  CD2 PHE B 123       5.218  23.095  37.040  1.00 13.99      B    C  
ATOM   3371  CE1 PHE B 123       6.961  23.754  35.000  1.00 14.56      B    C  
ATOM   3372  CE2 PHE B 123       4.926  22.743  35.729  1.00 14.04      B    C  
ATOM   3373  CZ  PHE B 123       5.791  23.082  34.709  1.00 14.49      B    C  
ATOM   3374  N   PRO B 124       8.921  24.933  41.063  1.00 13.67      B    N  
ATOM   3375  CA  PRO B 124       9.182  25.370  42.426  1.00 14.31      B    C  
ATOM   3376  C   PRO B 124       7.949  26.072  43.020  1.00 14.12      B    C  
ATOM   3377  O   PRO B 124       7.245  26.751  42.310  1.00 14.39      B    O  
ATOM   3378  CB  PRO B 124      10.383  26.327  42.286  1.00 13.93      B    C  
ATOM   3379  CG  PRO B 124      10.272  26.870  40.872  1.00 13.91      B    C  
ATOM   3380  CD  PRO B 124       9.563  25.800  40.058  1.00 14.07      B    C  
ATOM   3381  N   LEU B 125       7.701  25.833  44.301  1.00 14.54      B    N  
ATOM   3382  CA  LEU B 125       6.871  26.702  45.172  1.00 15.21      B    C  
ATOM   3383  C   LEU B 125       7.868  27.494  46.028  1.00 15.99      B    C  
ATOM   3384  O   LEU B 125       8.309  26.981  47.080  1.00 15.16      B    O  
ATOM   3385  CB  LEU B 125       5.913  25.830  45.990  1.00 14.91      B    C  
ATOM   3386  CG  LEU B 125       5.013  24.896  45.174  1.00 14.84      B    C  
ATOM   3387  CD1 LEU B 125       4.259  23.940  46.086  1.00 14.82      B    C  
ATOM   3388  CD2 LEU B 125       4.031  25.677  44.311  1.00 14.43      B    C  
ATOM   3389  N   ALA B 126       8.294  28.651  45.522  1.00 17.55      B    N  
ATOM   3390  CA  ALA B 126       9.422  29.445  46.068  1.00 19.78      B    C  
ATOM   3391  C   ALA B 126       8.987  30.108  47.372  1.00 21.72      B    C  
ATOM   3392  O   ALA B 126       7.866  30.591  47.471  1.00 22.60      B    O  
ATOM   3393  CB  ALA B 126       9.889  30.461  45.050  1.00 19.49      B    C  
ATOM   3394  N   PRO B 127       9.852  30.152  48.409  1.00 24.15      B    N  
ATOM   3395  CA  PRO B 127       9.517  30.843  49.653  1.00 26.99      B    C  
ATOM   3396  C   PRO B 127       9.409  32.366  49.485  1.00 28.52      B    C  
ATOM   3397  O   PRO B 127      10.092  32.903  48.653  1.00 28.54      B    O  
ATOM   3398  CB  PRO B 127      10.675  30.482  50.596  1.00 26.16      B    C  
ATOM   3399  CG  PRO B 127      11.833  30.170  49.671  1.00 25.94      B    C  
ATOM   3400  CD  PRO B 127      11.200  29.562  48.436  1.00 24.83      B    C  
ATOM   3401  N   SER B 128       8.546  32.999  50.284  1.00 34.74      B    N  
ATOM   3402  CA  SER B 128       8.323  34.471  50.360  1.00 40.58      B    C  
ATOM   3403  C   SER B 128       9.508  35.152  51.064  1.00 43.91      B    C  
ATOM   3404  O   SER B 128      10.456  34.446  51.462  1.00 41.29      B    O  
ATOM   3405  CB  SER B 128       7.014  34.774  51.062  1.00 41.16      B    C  
ATOM   3406  OG  SER B 128       6.570  36.094  50.779  1.00 42.92      B    O  
ATOM   3407  N   SER B 129       9.438  36.477  51.232  1.00 51.58      B    N  
ATOM   3408  CA  SER B 129      10.492  37.322  51.856  1.00 54.08      B    C  
ATOM   3409  C   SER B 129      10.262  37.429  53.370  1.00 54.59      B    C  
ATOM   3410  O   SER B 129       9.288  38.105  53.760  1.00 58.13      B    O  
ATOM   3411  CB  SER B 129      10.536  38.673  51.194  1.00 54.46      B    C  
ATOM   3412  OG  SER B 129      10.483  38.533  49.778  1.00 55.82      B    O  
ATOM   3413  N   GLY B 135       9.992  33.260  62.885  1.00 40.09      B    N  
ATOM   3414  CA  GLY B 135      10.432  33.198  61.479  1.00 40.10      B    C  
ATOM   3415  C   GLY B 135      10.369  31.781  60.924  1.00 39.56      B    C  
ATOM   3416  O   GLY B 135      11.369  31.051  61.052  1.00 37.36      B    O  
ATOM   3417  N   THR B 136       9.229  31.405  60.333  1.00 39.47      B    N  
ATOM   3418  CA  THR B 136       9.023  30.124  59.605  1.00 36.96      B    C  
ATOM   3419  C   THR B 136       8.666  30.425  58.150  1.00 33.12      B    C  
ATOM   3420  O   THR B 136       7.715  31.194  57.926  1.00 34.19      B    O  
ATOM   3421  CB  THR B 136       7.943  29.257  60.261  1.00 37.48      B    C  
ATOM   3422  CG2 THR B 136       7.418  28.161  59.360  1.00 38.79      B    C  
ATOM   3423  OG1 THR B 136       8.535  28.657  61.410  1.00 38.91      B    O  
ATOM   3424  N   ALA B 137       9.382  29.805  57.210  1.00 29.27      B    N  
ATOM   3425  CA  ALA B 137       9.141  29.910  55.756  1.00 26.62      B    C  
ATOM   3426  C   ALA B 137       8.604  28.574  55.222  1.00 24.33      B    C  
ATOM   3427  O   ALA B 137       9.038  27.519  55.702  1.00 25.04      B    O  
ATOM   3428  CB  ALA B 137      10.416  30.323  55.070  1.00 26.58      B    C  
ATOM   3429  N   ALA B 138       7.679  28.623  54.265  1.00 21.76      B    N  
ATOM   3430  CA  ALA B 138       7.200  27.444  53.505  1.00 20.49      B    C  
ATOM   3431  C   ALA B 138       7.760  27.480  52.077  1.00 18.72      B    C  
ATOM   3432  O   ALA B 138       7.800  28.552  51.462  1.00 18.33      B    O  
ATOM   3433  CB  ALA B 138       5.695  27.392  53.503  1.00 20.12      B    C  
ATOM   3434  N   LEU B 139       8.179  26.328  51.569  1.00 17.82      B    N  
ATOM   3435  CA  LEU B 139       8.582  26.158  50.152  1.00 17.30      B    C  
ATOM   3436  C   LEU B 139       8.182  24.752  49.715  1.00 16.43      B    C  
ATOM   3437  O   LEU B 139       7.775  23.949  50.577  1.00 16.49      B    O  
ATOM   3438  CB  LEU B 139      10.086  26.415  50.009  1.00 17.81      B    C  
ATOM   3439  CG  LEU B 139      10.999  25.513  50.839  1.00 18.91      B    C  
ATOM   3440  CD1 LEU B 139      11.352  24.240  50.086  1.00 18.95      B    C  
ATOM   3441  CD2 LEU B 139      12.269  26.248  51.234  1.00 20.07      B    C  
ATOM   3442  N   GLY B 140       8.271  24.457  48.423  1.00 15.88      B    N  
ATOM   3443  CA  GLY B 140       7.791  23.163  47.917  1.00 14.92      B    C  
ATOM   3444  C   GLY B 140       8.076  22.947  46.450  1.00 14.59      B    C  
ATOM   3445  O   GLY B 140       8.718  23.799  45.813  1.00 14.02      B    O  
ATOM   3446  N   CYS B 141       7.562  21.834  45.946  1.00 14.33      B    N  
ATOM   3447  CA  CYS B 141       7.623  21.413  44.539  1.00 15.36      B    C  
ATOM   3448  C   CYS B 141       6.218  21.011  44.093  1.00 14.87      B    C  
ATOM   3449  O   CYS B 141       5.559  20.276  44.845  1.00 13.92      B    O  
ATOM   3450  CB  CYS B 141       8.614  20.267  44.404  1.00 17.42      B    C  
ATOM   3451  SG  CYS B 141      10.327  20.859  44.479  1.00 21.62      B    S  
ATOM   3452  N   LEU B 142       5.775  21.548  42.959  1.00 14.27      B    N  
ATOM   3453  CA  LEU B 142       4.551  21.119  42.247  1.00 14.21      B    C  
ATOM   3454  C   LEU B 142       4.970  20.098  41.185  1.00 13.87      B    C  
ATOM   3455  O   LEU B 142       5.808  20.441  40.324  1.00 12.87      B    O  
ATOM   3456  CB  LEU B 142       3.865  22.351  41.645  1.00 14.23      B    C  
ATOM   3457  CG  LEU B 142       2.629  22.080  40.787  1.00 15.16      B    C  
ATOM   3458  CD1 LEU B 142       1.605  21.223  41.525  1.00 15.10      B    C  
ATOM   3459  CD2 LEU B 142       2.002  23.396  40.334  1.00 15.26      B    C  
ATOM   3460  N   VAL B 143       4.452  18.875  41.297  1.00 13.69      B    N  
ATOM   3461  CA  VAL B 143       4.721  17.741  40.370  1.00 14.04      B    C  
ATOM   3462  C   VAL B 143       3.486  17.580  39.478  1.00 14.57      B    C  
ATOM   3463  O   VAL B 143       2.497  16.974  39.921  1.00 15.04      B    O  
ATOM   3464  CB  VAL B 143       5.077  16.464  41.150  1.00 13.77      B    C  
ATOM   3465  CG1 VAL B 143       5.485  15.326  40.223  1.00 13.72      B    C  
ATOM   3466  CG2 VAL B 143       6.172  16.740  42.171  1.00 14.14      B    C  
ATOM   3467  N   LYS B 144       3.530  18.146  38.278  1.00 15.54      B    N  
ATOM   3468  CA  LYS B 144       2.318  18.403  37.465  1.00 17.07      B    C  
ATOM   3469  C   LYS B 144       2.268  17.496  36.232  1.00 16.98      B    C  
ATOM   3470  O   LYS B 144       3.272  17.434  35.483  1.00 17.37      B    O  
ATOM   3471  CB  LYS B 144       2.271  19.873  37.052  1.00 17.76      B    C  
ATOM   3472  CG  LYS B 144       0.862  20.407  36.854  1.00 20.15      B    C  
ATOM   3473  CD  LYS B 144       0.829  21.703  36.092  1.00 21.35      B    C  
ATOM   3474  CE  LYS B 144      -0.561  22.275  35.942  1.00 22.61      B    C  
ATOM   3475  NZ  LYS B 144      -1.559  21.269  35.517  1.00 22.79      B    N1+
ATOM   3476  N   ASP B 145       1.102  16.881  36.016  1.00 16.85      B    N  
ATOM   3477  CA  ASP B 145       0.637  16.320  34.722  1.00 16.30      B    C  
ATOM   3478  C   ASP B 145       1.343  14.988  34.467  1.00 15.65      B    C  
ATOM   3479  O   ASP B 145       2.147  14.911  33.524  1.00 15.81      B    O  
ATOM   3480  CB  ASP B 145       0.881  17.285  33.557  1.00 16.95      B    C  
ATOM   3481  CG  ASP B 145      -0.054  18.478  33.501  1.00 18.07      B    C  
ATOM   3482  OD1 ASP B 145      -1.134  18.421  34.123  1.00 19.33      B    O  
ATOM   3483  OD2 ASP B 145       0.308  19.458  32.831  1.00 19.30      B    O1-
ATOM   3484  N   TYR B 146       1.057  13.969  35.271  1.00 14.66      B    N  
ATOM   3485  CA  TYR B 146       1.661  12.622  35.105  1.00 14.10      B    C  
ATOM   3486  C   TYR B 146       0.566  11.556  35.121  1.00 13.88      B    C  
ATOM   3487  O   TYR B 146      -0.540  11.790  35.629  1.00 13.24      B    O  
ATOM   3488  CB  TYR B 146       2.741  12.360  36.160  1.00 13.11      B    C  
ATOM   3489  CG  TYR B 146       2.263  12.286  37.587  1.00 12.59      B    C  
ATOM   3490  CD1 TYR B 146       1.829  11.093  38.139  1.00 12.73      B    C  
ATOM   3491  CD2 TYR B 146       2.270  13.405  38.405  1.00 12.38      B    C  
ATOM   3492  CE1 TYR B 146       1.401  11.010  39.456  1.00 12.16      B    C  
ATOM   3493  CE2 TYR B 146       1.858  13.337  39.728  1.00 12.31      B    C  
ATOM   3494  CZ  TYR B 146       1.412  12.136  40.254  1.00 12.06      B    C  
ATOM   3495  OH  TYR B 146       1.000  12.058  41.552  1.00 12.11      B    O  
ATOM   3496  N   PHE B 147       0.903  10.399  34.561  1.00 14.33      B    N  
ATOM   3497  CA  PHE B 147       0.077   9.173  34.569  1.00 14.18      B    C  
ATOM   3498  C   PHE B 147       0.977   7.980  34.272  1.00 14.40      B    C  
ATOM   3499  O   PHE B 147       1.878   8.102  33.443  1.00 14.20      B    O  
ATOM   3500  CB  PHE B 147      -1.042   9.297  33.535  1.00 14.48      B    C  
ATOM   3501  CG  PHE B 147      -2.042   8.176  33.624  1.00 15.22      B    C  
ATOM   3502  CD1 PHE B 147      -1.837   6.991  32.934  1.00 15.60      B    C  
ATOM   3503  CD2 PHE B 147      -3.126   8.270  34.480  1.00 15.45      B    C  
ATOM   3504  CE1 PHE B 147      -2.734   5.942  33.050  1.00 15.78      B    C  
ATOM   3505  CE2 PHE B 147      -4.031   7.225  34.586  1.00 16.01      B    C  
ATOM   3506  CZ  PHE B 147      -3.832   6.063  33.871  1.00 15.83      B    C  
ATOM   3507  N   PRO B 148       0.805   6.809  34.929  1.00 14.76      B    N  
ATOM   3508  CA  PRO B 148      -0.087   6.643  36.074  1.00 15.62      B    C  
ATOM   3509  C   PRO B 148       0.581   7.054  37.391  1.00 16.08      B    C  
ATOM   3510  O   PRO B 148       1.724   7.486  37.372  1.00 16.26      B    O  
ATOM   3511  CB  PRO B 148      -0.305   5.120  36.087  1.00 15.17      B    C  
ATOM   3512  CG  PRO B 148       1.039   4.583  35.672  1.00 15.16      B    C  
ATOM   3513  CD  PRO B 148       1.514   5.557  34.612  1.00 14.97      B    C  
ATOM   3514  N   GLU B 149      -0.113   6.845  38.509  1.00 17.22      B    N  
ATOM   3515  CA  GLU B 149       0.513   6.842  39.857  1.00 19.16      B    C  
ATOM   3516  C   GLU B 149       1.576   5.745  39.880  1.00 18.14      B    C  
ATOM   3517  O   GLU B 149       1.521   4.830  39.060  1.00 18.72      B    O  
ATOM   3518  CB  GLU B 149      -0.559   6.631  40.929  1.00 20.81      B    C  
ATOM   3519  CG  GLU B 149      -1.347   7.889  41.230  1.00 23.40      B    C  
ATOM   3520  CD  GLU B 149      -0.800   8.714  42.387  1.00 26.80      B    C  
ATOM   3521  OE1 GLU B 149       0.335   9.291  42.264  1.00 26.30      B    O  
ATOM   3522  OE2 GLU B 149      -1.498   8.763  43.427  1.00 28.49      B    O1-
ATOM   3523  N   PRO B 150       2.562   5.763  40.807  1.00 17.41      B    N  
ATOM   3524  CA  PRO B 150       2.787   6.853  41.752  1.00 17.07      B    C  
ATOM   3525  C   PRO B 150       3.999   7.725  41.398  1.00 17.47      B    C  
ATOM   3526  O   PRO B 150       4.799   7.320  40.573  1.00 16.69      B    O  
ATOM   3527  CB  PRO B 150       3.104   6.038  43.015  1.00 17.56      B    C  
ATOM   3528  CG  PRO B 150       3.953   4.894  42.499  1.00 17.17      B    C  
ATOM   3529  CD  PRO B 150       3.477   4.643  41.075  1.00 17.49      B    C  
ATOM   3530  N   VAL B 151       4.130   8.887  42.036  1.00 18.22      B    N  
ATOM   3531  CA  VAL B 151       5.433   9.605  42.129  1.00 18.69      B    C  
ATOM   3532  C   VAL B 151       5.900   9.506  43.576  1.00 18.28      B    C  
ATOM   3533  O   VAL B 151       5.039   9.411  44.475  1.00 19.95      B    O  
ATOM   3534  CB  VAL B 151       5.378  11.070  41.649  1.00 20.09      B    C  
ATOM   3535  CG1 VAL B 151       4.858  11.170  40.228  1.00 20.44      B    C  
ATOM   3536  CG2 VAL B 151       4.585  11.970  42.584  1.00 20.76      B    C  
ATOM   3537  N   THR B 152       7.210   9.523  43.787  1.00 17.78      B    N  
ATOM   3538  CA  THR B 152       7.813   9.717  45.123  1.00 18.43      B    C  
ATOM   3539  C   THR B 152       8.531  11.065  45.153  1.00 18.05      B    C  
ATOM   3540  O   THR B 152       9.124  11.487  44.110  1.00 16.98      B    O  
ATOM   3541  CB  THR B 152       8.727   8.552  45.516  1.00 19.70      B    C  
ATOM   3542  CG2 THR B 152       8.008   7.223  45.547  1.00 20.72      B    C  
ATOM   3543  OG1 THR B 152       9.790   8.518  44.571  1.00 20.95      B    O  
ATOM   3544  N   VAL B 153       8.451  11.728  46.306  1.00 16.96      B    N  
ATOM   3545  CA  VAL B 153       9.177  12.992  46.597  1.00 16.54      B    C  
ATOM   3546  C   VAL B 153       9.932  12.789  47.913  1.00 15.96      B    C  
ATOM   3547  O   VAL B 153       9.322  12.326  48.872  1.00 15.21      B    O  
ATOM   3548  CB  VAL B 153       8.236  14.209  46.666  1.00 16.11      B    C  
ATOM   3549  CG1 VAL B 153       9.029  15.505  46.764  1.00 16.39      B    C  
ATOM   3550  CG2 VAL B 153       7.280  14.268  45.489  1.00 15.96      B    C  
ATOM   3551  N   SER B 154      11.218  13.112  47.929  1.00 15.47      B    N  
ATOM   3552  CA  SER B 154      11.996  13.344  49.164  1.00 16.11      B    C  
ATOM   3553  C   SER B 154      12.612  14.739  49.096  1.00 15.52      B    C  
ATOM   3554  O   SER B 154      12.552  15.389  48.021  1.00 15.52      B    O  
ATOM   3555  CB  SER B 154      13.038  12.260  49.356  1.00 16.79      B    C  
ATOM   3556  OG  SER B 154      13.890  12.198  48.231  1.00 18.24      B    O  
ATOM   3557  N   TRP B 155      13.176  15.185  50.207  1.00 15.46      B    N  
ATOM   3558  CA  TRP B 155      13.873  16.486  50.325  1.00 15.84      B    C  
ATOM   3559  C   TRP B 155      15.317  16.226  50.741  1.00 15.99      B    C  
ATOM   3560  O   TRP B 155      15.510  15.463  51.692  1.00 16.39      B    O  
ATOM   3561  CB  TRP B 155      13.129  17.397  51.305  1.00 15.84      B    C  
ATOM   3562  CG  TRP B 155      11.872  17.926  50.699  1.00 15.29      B    C  
ATOM   3563  CD1 TRP B 155      10.638  17.348  50.736  1.00 15.35      B    C  
ATOM   3564  CD2 TRP B 155      11.743  19.099  49.883  1.00 15.09      B    C  
ATOM   3565  CE2 TRP B 155      10.392  19.173  49.484  1.00 15.10      B    C  
ATOM   3566  CE3 TRP B 155      12.630  20.087  49.447  1.00 15.03      B    C  
ATOM   3567  NE1 TRP B 155       9.742  18.101  50.032  1.00 14.98      B    N  
ATOM   3568  CZ2 TRP B 155       9.912  20.201  48.676  1.00 15.13      B    C  
ATOM   3569  CZ3 TRP B 155      12.158  21.095  48.639  1.00 15.09      B    C  
ATOM   3570  CH2 TRP B 155      10.808  21.169  48.290  1.00 15.25      B    C  
ATOM   3571  N   ASN B 156      16.267  16.826  50.024  1.00 16.92      B    N  
ATOM   3572  CA  ASN B 156      17.730  16.686  50.250  1.00 18.20      B    C  
ATOM   3573  C   ASN B 156      18.063  15.205  50.442  1.00 19.16      B    C  
ATOM   3574  O   ASN B 156      18.689  14.868  51.462  1.00 19.59      B    O  
ATOM   3575  CB  ASN B 156      18.186  17.546  51.429  1.00 18.07      B    C  
ATOM   3576  CG  ASN B 156      17.928  19.017  51.203  1.00 18.20      B    C  
ATOM   3577  ND2 ASN B 156      18.031  19.815  52.254  1.00 18.48      B    N  
ATOM   3578  OD1 ASN B 156      17.644  19.431  50.083  1.00 18.27      B    O  
ATOM   3579  N   SER B 157      17.625  14.368  49.496  1.00 20.09      B    N  
ATOM   3580  CA  SER B 157      17.882  12.908  49.403  1.00 21.74      B    C  
ATOM   3581  C   SER B 157      17.466  12.193  50.691  1.00 23.21      B    C  
ATOM   3582  O   SER B 157      18.114  11.185  51.013  1.00 25.17      B    O  
ATOM   3583  CB  SER B 157      19.336  12.627  49.082  1.00 22.37      B    C  
ATOM   3584  OG  SER B 157      19.747  13.342  47.929  1.00 22.43      B    O  
ATOM   3585  N   GLY B 158      16.449  12.693  51.403  1.00 23.61      B    N  
ATOM   3586  CA  GLY B 158      15.910  12.050  52.622  1.00 24.12      B    C  
ATOM   3587  C   GLY B 158      16.506  12.594  53.915  1.00 24.27      B    C  
ATOM   3588  O   GLY B 158      16.064  12.149  54.983  1.00 25.75      B    O  
ATOM   3589  N   ALA B 159      17.454  13.532  53.855  1.00 23.27      B    N  
ATOM   3590  CA  ALA B 159      18.074  14.137  55.060  1.00 23.39      B    C  
ATOM   3591  C   ALA B 159      17.091  15.117  55.723  1.00 23.38      B    C  
ATOM   3592  O   ALA B 159      17.239  15.344  56.931  1.00 22.90      B    O  
ATOM   3593  CB  ALA B 159      19.377  14.815  54.711  1.00 23.01      B    C  
ATOM   3594  N   LEU B 160      16.139  15.686  54.968  1.00 22.03      B    N  
ATOM   3595  CA  LEU B 160      15.107  16.625  55.492  1.00 20.72      B    C  
ATOM   3596  C   LEU B 160      13.743  15.925  55.519  1.00 21.05      B    C  
ATOM   3597  O   LEU B 160      13.196  15.652  54.433  1.00 20.47      B    O  
ATOM   3598  CB  LEU B 160      15.085  17.877  54.609  1.00 20.99      B    C  
ATOM   3599  CG  LEU B 160      14.054  18.942  54.977  1.00 20.77      B    C  
ATOM   3600  CD1 LEU B 160      14.235  19.423  56.412  1.00 21.59      B    C  
ATOM   3601  CD2 LEU B 160      14.135  20.107  54.016  1.00 20.42      B    C  
ATOM   3602  N   THR B 161      13.225  15.621  56.715  1.00 21.50      B    N  
ATOM   3603  CA  THR B 161      11.941  14.894  56.920  1.00 22.74      B    C  
ATOM   3604  C   THR B 161      10.986  15.693  57.816  1.00 23.23      B    C  
ATOM   3605  O   THR B 161       9.784  15.544  57.625  1.00 24.25      B    O  
ATOM   3606  CB  THR B 161      12.171  13.497  57.512  1.00 23.94      B    C  
ATOM   3607  CG2 THR B 161      12.870  12.549  56.561  1.00 24.99      B    C  
ATOM   3608  OG1 THR B 161      12.954  13.675  58.690  1.00 25.21      B    O  
ATOM   3609  N   SER B 162      11.481  16.481  58.773  1.00 24.58      B    N  
ATOM   3610  CA  SER B 162      10.628  17.227  59.736  1.00 25.18      B    C  
ATOM   3611  C   SER B 162      10.014  18.443  59.030  1.00 24.06      B    C  
ATOM   3612  O   SER B 162      10.725  19.118  58.249  1.00 23.39      B    O  
ATOM   3613  CB  SER B 162      11.384  17.603  60.993  1.00 26.87      B    C  
ATOM   3614  OG  SER B 162      12.239  18.707  60.767  1.00 29.58      B    O  
ATOM   3615  N   GLY B 163       8.716  18.667  59.240  1.00 22.08      B    N  
ATOM   3616  CA  GLY B 163       7.969  19.766  58.598  1.00 21.80      B    C  
ATOM   3617  C   GLY B 163       7.598  19.482  57.147  1.00 19.93      B    C  
ATOM   3618  O   GLY B 163       7.007  20.386  56.537  1.00 19.53      B    O  
ATOM   3619  N   VAL B 164       7.879  18.279  56.618  1.00 18.44      B    N  
ATOM   3620  CA  VAL B 164       7.535  17.874  55.219  1.00 17.98      B    C  
ATOM   3621  C   VAL B 164       6.077  17.403  55.190  1.00 17.83      B    C  
ATOM   3622  O   VAL B 164       5.730  16.560  55.998  1.00 18.91      B    O  
ATOM   3623  CB  VAL B 164       8.476  16.773  54.680  1.00 17.93      B    C  
ATOM   3624  CG1 VAL B 164       8.061  16.290  53.296  1.00 17.46      B    C  
ATOM   3625  CG2 VAL B 164       9.930  17.220  54.658  1.00 17.82      B    C  
ATOM   3626  N   HIS B 165       5.257  17.936  54.284  1.00 17.89      B    N  
ATOM   3627  CA  HIS B 165       3.926  17.383  53.928  1.00 17.63      B    C  
ATOM   3628  C   HIS B 165       3.894  17.114  52.424  1.00 16.74      B    C  
ATOM   3629  O   HIS B 165       3.937  18.084  51.658  1.00 15.80      B    O  
ATOM   3630  CB  HIS B 165       2.805  18.331  54.359  1.00 18.49      B    C  
ATOM   3631  CG  HIS B 165       2.724  18.508  55.832  1.00 19.40      B    C  
ATOM   3632  CD2 HIS B 165       2.297  17.678  56.804  1.00 19.29      B    C  
ATOM   3633  ND1 HIS B 165       3.154  19.663  56.451  1.00 20.76      B    N  
ATOM   3634  CE1 HIS B 165       2.982  19.540  57.754  1.00 21.93      B    C  
ATOM   3635  NE2 HIS B 165       2.450  18.331  57.992  1.00 21.26      B    N  
ATOM   3636  N   THR B 166       3.855  15.841  52.031  1.00 16.00      B    N  
ATOM   3637  CA  THR B 166       3.613  15.404  50.638  1.00 15.97      B    C  
ATOM   3638  C   THR B 166       2.125  15.046  50.518  1.00 15.68      B    C  
ATOM   3639  O   THR B 166       1.680  14.095  51.185  1.00 15.84      B    O  
ATOM   3640  CB  THR B 166       4.618  14.312  50.241  1.00 16.44      B    C  
ATOM   3641  CG2 THR B 166       4.419  13.827  48.824  1.00 16.48      B    C  
ATOM   3642  OG1 THR B 166       5.925  14.884  50.360  1.00 16.81      B    O  
ATOM   3643  N   PHE B 167       1.377  15.831  49.741  1.00 14.66      B    N  
ATOM   3644  CA  PHE B 167      -0.098  15.749  49.632  1.00 14.49      B    C  
ATOM   3645  C   PHE B 167      -0.498  14.560  48.769  1.00 15.15      B    C  
ATOM   3646  O   PHE B 167       0.229  14.174  47.855  1.00 14.86      B    O  
ATOM   3647  CB  PHE B 167      -0.646  17.069  49.089  1.00 14.16      B    C  
ATOM   3648  CG  PHE B 167      -0.571  18.178  50.104  1.00 14.47      B    C  
ATOM   3649  CD1 PHE B 167      -1.590  18.359  51.023  1.00 14.55      B    C  
ATOM   3650  CD2 PHE B 167       0.540  19.004  50.181  1.00 14.55      B    C  
ATOM   3651  CE1 PHE B 167      -1.520  19.378  51.962  1.00 14.27      B    C  
ATOM   3652  CE2 PHE B 167       0.606  20.018  51.122  1.00 14.69      B    C  
ATOM   3653  CZ  PHE B 167      -0.419  20.195  52.022  1.00 14.12      B    C  
ATOM   3654  N   PRO B 168      -1.687  13.967  49.004  1.00 16.05      B    N  
ATOM   3655  CA  PRO B 168      -2.225  12.974  48.081  1.00 16.72      B    C  
ATOM   3656  C   PRO B 168      -2.332  13.613  46.687  1.00 17.19      B    C  
ATOM   3657  O   PRO B 168      -2.692  14.785  46.593  1.00 16.83      B    O  
ATOM   3658  CB  PRO B 168      -3.610  12.616  48.642  1.00 16.31      B    C  
ATOM   3659  CG  PRO B 168      -3.566  13.072  50.089  1.00 16.29      B    C  
ATOM   3660  CD  PRO B 168      -2.584  14.222  50.141  1.00 16.45      B    C  
ATOM   3661  N   ALA B 169      -2.006  12.843  45.655  1.00 16.61      B    N  
ATOM   3662  CA  ALA B 169      -2.154  13.243  44.243  1.00 17.93      B    C  
ATOM   3663  C   ALA B 169      -3.626  13.578  43.976  1.00 18.79      B    C  
ATOM   3664  O   ALA B 169      -4.505  12.915  44.571  1.00 17.54      B    O  
ATOM   3665  CB  ALA B 169      -1.675  12.133  43.344  1.00 18.10      B    C  
ATOM   3666  N   VAL B 170      -3.873  14.582  43.133  1.00 18.59      B    N  
ATOM   3667  CA  VAL B 170      -5.236  14.926  42.645  1.00 19.48      B    C  
ATOM   3668  C   VAL B 170      -5.305  14.576  41.159  1.00 18.59      B    C  
ATOM   3669  O   VAL B 170      -4.370  14.910  40.404  1.00 19.02      B    O  
ATOM   3670  CB  VAL B 170      -5.623  16.392  42.931  1.00 20.22      B    C  
ATOM   3671  CG1 VAL B 170      -5.431  16.729  44.403  1.00 21.70      B    C  
ATOM   3672  CG2 VAL B 170      -4.883  17.388  42.056  1.00 21.22      B    C  
ATOM   3673  N   LEU B 171      -6.366  13.874  40.781  1.00 17.98      B    N  
ATOM   3674  CA  LEU B 171      -6.710  13.580  39.375  1.00 18.23      B    C  
ATOM   3675  C   LEU B 171      -7.368  14.833  38.788  1.00 18.26      B    C  
ATOM   3676  O   LEU B 171      -8.422  15.229  39.290  1.00 17.14      B    O  
ATOM   3677  CB  LEU B 171      -7.627  12.358  39.381  1.00 18.62      B    C  
ATOM   3678  CG  LEU B 171      -8.047  11.801  38.027  1.00 18.97      B    C  
ATOM   3679  CD1 LEU B 171      -6.846  11.481  37.149  1.00 18.85      B    C  
ATOM   3680  CD2 LEU B 171      -8.909  10.566  38.233  1.00 19.42      B    C  
ATOM   3681  N   GLN B 172      -6.733  15.456  37.794  1.00 18.79      B    N  
ATOM   3682  CA  GLN B 172      -7.248  16.667  37.100  1.00 20.37      B    C  
ATOM   3683  C   GLN B 172      -8.254  16.249  36.017  1.00 21.09      B    C  
ATOM   3684  O   GLN B 172      -8.250  15.066  35.650  1.00 19.37      B    O  
ATOM   3685  CB  GLN B 172      -6.094  17.451  36.480  1.00 20.94      B    C  
ATOM   3686  CG  GLN B 172      -5.001  17.839  37.471  1.00 21.64      B    C  
ATOM   3687  CD  GLN B 172      -3.728  18.228  36.761  1.00 22.56      B    C  
ATOM   3688  NE2 GLN B 172      -3.028  17.238  36.229  1.00 22.29      B    N  
ATOM   3689  OE1 GLN B 172      -3.375  19.401  36.677  1.00 25.51      B    O  
ATOM   3690  N   SER B 173      -9.062  17.195  35.521  1.00 23.45      B    N  
ATOM   3691  CA  SER B 173     -10.064  16.988  34.437  1.00 25.34      B    C  
ATOM   3692  C   SER B 173      -9.396  16.385  33.192  1.00 25.20      B    C  
ATOM   3693  O   SER B 173     -10.059  15.592  32.505  1.00 25.22      B    O  
ATOM   3694  CB  SER B 173     -10.806  18.268  34.100  1.00 27.25      B    C  
ATOM   3695  OG  SER B 173      -9.950  19.395  34.172  1.00 29.96      B    O  
ATOM   3696  N   SER B 174      -8.123  16.714  32.936  1.00 24.28      B    N  
ATOM   3697  CA  SER B 174      -7.296  16.174  31.821  1.00 22.54      B    C  
ATOM   3698  C   SER B 174      -7.150  14.648  31.907  1.00 21.49      B    C  
ATOM   3699  O   SER B 174      -6.761  14.057  30.896  1.00 22.02      B    O  
ATOM   3700  CB  SER B 174      -5.924  16.822  31.830  1.00 23.08      B    C  
ATOM   3701  OG  SER B 174      -5.252  16.542  33.056  1.00 21.66      B    O  
ATOM   3702  N   GLY B 175      -7.382  14.047  33.081  1.00 20.37      B    N  
ATOM   3703  CA  GLY B 175      -7.101  12.625  33.363  1.00 19.72      B    C  
ATOM   3704  C   GLY B 175      -5.646  12.396  33.754  1.00 18.37      B    C  
ATOM   3705  O   GLY B 175      -5.239  11.224  33.825  1.00 18.21      B    O  
ATOM   3706  N   LEU B 176      -4.890  13.472  34.000  1.00 17.09      B    N  
ATOM   3707  CA  LEU B 176      -3.488  13.431  34.498  1.00 16.52      B    C  
ATOM   3708  C   LEU B 176      -3.458  13.833  35.972  1.00 16.81      B    C  
ATOM   3709  O   LEU B 176      -4.287  14.668  36.378  1.00 17.39      B    O  
ATOM   3710  CB  LEU B 176      -2.622  14.404  33.694  1.00 16.75      B    C  
ATOM   3711  CG  LEU B 176      -2.575  14.169  32.186  1.00 16.75      B    C  
ATOM   3712  CD1 LEU B 176      -1.708  15.216  31.509  1.00 16.80      B    C  
ATOM   3713  CD2 LEU B 176      -2.077  12.769  31.870  1.00 17.03      B    C  
ATOM   3714  N   TYR B 177      -2.481  13.316  36.713  1.00 15.63      B    N  
ATOM   3715  CA  TYR B 177      -2.317  13.564  38.158  1.00 15.81      B    C  
ATOM   3716  C   TYR B 177      -1.434  14.787  38.346  1.00 15.64      B    C  
ATOM   3717  O   TYR B 177      -0.634  15.131  37.462  1.00 14.97      B    O  
ATOM   3718  CB  TYR B 177      -1.727  12.348  38.874  1.00 16.11      B    C  
ATOM   3719  CG  TYR B 177      -2.693  11.198  38.954  1.00 16.59      B    C  
ATOM   3720  CD1 TYR B 177      -3.637  11.127  39.967  1.00 17.00      B    C  
ATOM   3721  CD2 TYR B 177      -2.709  10.217  37.976  1.00 16.84      B    C  
ATOM   3722  CE1 TYR B 177      -4.543  10.078  40.032  1.00 17.06      B    C  
ATOM   3723  CE2 TYR B 177      -3.606   9.166  38.026  1.00 16.96      B    C  
ATOM   3724  CZ  TYR B 177      -4.527   9.103  39.054  1.00 17.22      B    C  
ATOM   3725  OH  TYR B 177      -5.414   8.072  39.083  1.00 19.11      B    O  
ATOM   3726  N   SER B 178      -1.610  15.413  39.497  1.00 16.36      B    N  
ATOM   3727  CA  SER B 178      -0.749  16.493  40.019  1.00 17.77      B    C  
ATOM   3728  C   SER B 178      -0.598  16.281  41.520  1.00 17.43      B    C  
ATOM   3729  O   SER B 178      -1.567  15.798  42.156  1.00 17.26      B    O  
ATOM   3730  CB  SER B 178      -1.331  17.829  39.693  1.00 18.63      B    C  
ATOM   3731  OG  SER B 178      -0.517  18.854  40.214  1.00 22.21      B    O  
ATOM   3732  N   LEU B 179       0.570  16.624  42.056  1.00 17.20      B    N  
ATOM   3733  CA  LEU B 179       0.907  16.430  43.483  1.00 17.83      B    C  
ATOM   3734  C   LEU B 179       1.843  17.564  43.915  1.00 17.25      B    C  
ATOM   3735  O   LEU B 179       2.724  17.951  43.128  1.00 16.51      B    O  
ATOM   3736  CB  LEU B 179       1.530  15.034  43.604  1.00 18.70      B    C  
ATOM   3737  CG  LEU B 179       2.188  14.673  44.926  1.00 19.79      B    C  
ATOM   3738  CD1 LEU B 179       2.109  13.166  45.151  1.00 20.38      B    C  
ATOM   3739  CD2 LEU B 179       3.631  15.146  44.968  1.00 20.09      B    C  
ATOM   3740  N   SER B 180       1.629  18.098  45.112  1.00 16.73      B    N  
ATOM   3741  CA  SER B 180       2.508  19.099  45.757  1.00 17.10      B    C  
ATOM   3742  C   SER B 180       3.188  18.460  46.972  1.00 16.13      B    C  
ATOM   3743  O   SER B 180       2.544  17.633  47.658  1.00 14.76      B    O  
ATOM   3744  CB  SER B 180       1.720  20.328  46.127  1.00 19.13      B    C  
ATOM   3745  OG  SER B 180       1.498  21.133  44.975  1.00 23.11      B    O  
ATOM   3746  N   SER B 181       4.456  18.789  47.189  1.00 15.26      B    N  
ATOM   3747  CA  SER B 181       5.210  18.482  48.430  1.00 15.37      B    C  
ATOM   3748  C   SER B 181       5.747  19.802  48.967  1.00 14.60      B    C  
ATOM   3749  O   SER B 181       6.286  20.576  48.173  1.00 13.95      B    O  
ATOM   3750  CB  SER B 181       6.304  17.462  48.205  1.00 15.66      B    C  
ATOM   3751  OG  SER B 181       6.962  17.143  49.430  1.00 16.74      B    O  
ATOM   3752  N   VAL B 182       5.531  20.074  50.254  1.00 15.18      B    N  
ATOM   3753  CA  VAL B 182       5.950  21.349  50.900  1.00 15.43      B    C  
ATOM   3754  C   VAL B 182       6.788  21.010  52.128  1.00 15.94      B    C  
ATOM   3755  O   VAL B 182       6.665  19.886  52.651  1.00 17.41      B    O  
ATOM   3756  CB  VAL B 182       4.747  22.229  51.283  1.00 15.28      B    C  
ATOM   3757  CG1 VAL B 182       3.934  22.624  50.063  1.00 15.46      B    C  
ATOM   3758  CG2 VAL B 182       3.864  21.560  52.331  1.00 15.37      B    C  
ATOM   3759  N   VAL B 183       7.598  21.963  52.567  1.00 16.36      B    N  
ATOM   3760  CA  VAL B 183       8.325  21.881  53.861  1.00 17.83      B    C  
ATOM   3761  C   VAL B 183       8.367  23.288  54.458  1.00 18.66      B    C  
ATOM   3762  O   VAL B 183       8.408  24.285  53.689  1.00 17.71      B    O  
ATOM   3763  CB  VAL B 183       9.712  21.231  53.689  1.00 18.43      B    C  
ATOM   3764  CG1 VAL B 183      10.612  22.018  52.747  1.00 19.11      B    C  
ATOM   3765  CG2 VAL B 183      10.399  20.983  55.024  1.00 18.14      B    C  
ATOM   3766  N   THR B 184       8.243  23.365  55.778  1.00 20.09      B    N  
ATOM   3767  CA  THR B 184       8.450  24.606  56.556  1.00 21.96      B    C  
ATOM   3768  C   THR B 184       9.842  24.510  57.171  1.00 22.66      B    C  
ATOM   3769  O   THR B 184      10.211  23.425  57.648  1.00 22.75      B    O  
ATOM   3770  CB  THR B 184       7.338  24.838  57.581  1.00 22.78      B    C  
ATOM   3771  CG2 THR B 184       6.012  25.184  56.939  1.00 23.30      B    C  
ATOM   3772  OG1 THR B 184       7.232  23.640  58.350  1.00 24.17      B    O  
ATOM   3773  N   VAL B 185      10.590  25.602  57.094  1.00 24.05      B    N  
ATOM   3774  CA  VAL B 185      12.018  25.677  57.498  1.00 25.36      B    C  
ATOM   3775  C   VAL B 185      12.217  27.031  58.162  1.00 26.77      B    C  
ATOM   3776  O   VAL B 185      11.432  27.946  57.923  1.00 27.10      B    O  
ATOM   3777  CB  VAL B 185      12.946  25.516  56.277  1.00 24.97      B    C  
ATOM   3778  CG1 VAL B 185      12.839  24.130  55.660  1.00 25.02      B    C  
ATOM   3779  CG2 VAL B 185      12.684  26.590  55.237  1.00 25.15      B    C  
ATOM   3780  N   PRO B 186      13.274  27.210  58.983  1.00 28.88      B    N  
ATOM   3781  CA  PRO B 186      13.598  28.528  59.529  1.00 29.64      B    C  
ATOM   3782  C   PRO B 186      13.826  29.537  58.396  1.00 30.10      B    C  
ATOM   3783  O   PRO B 186      14.550  29.210  57.472  1.00 31.91      B    O  
ATOM   3784  CB  PRO B 186      14.887  28.281  60.336  1.00 29.49      B    C  
ATOM   3785  CG  PRO B 186      14.839  26.801  60.665  1.00 29.89      B    C  
ATOM   3786  CD  PRO B 186      14.192  26.158  59.452  1.00 29.63      B    C  
ATOM   3787  N   SER B 187      13.202  30.715  58.479  1.00 31.63      B    N  
ATOM   3788  CA  SER B 187      13.361  31.830  57.507  1.00 33.70      B    C  
ATOM   3789  C   SER B 187      14.832  32.261  57.414  1.00 34.66      B    C  
ATOM   3790  O   SER B 187      15.245  32.665  56.308  1.00 36.31      B    O  
ATOM   3791  CB  SER B 187      12.471  32.994  57.853  1.00 33.89      B    C  
ATOM   3792  OG  SER B 187      12.788  33.479  59.140  1.00 37.96      B    O  
ATOM   3793  N   SER B 188      15.592  32.168  58.516  1.00 35.43      B    N  
ATOM   3794  CA  SER B 188      17.049  32.477  58.583  1.00 35.86      B    C  
ATOM   3795  C   SER B 188      17.850  31.509  57.695  1.00 36.83      B    C  
ATOM   3796  O   SER B 188      18.910  31.928  57.192  1.00 38.17      B    O  
ATOM   3797  CB  SER B 188      17.552  32.467  60.012  1.00 35.09      B    C  
ATOM   3798  OG  SER B 188      17.476  31.171  60.582  1.00 35.87      B    O  
ATOM   3799  N   SER B 189      17.359  30.278  57.485  1.00 36.19      B    N  
ATOM   3800  CA  SER B 189      18.040  29.214  56.693  1.00 36.21      B    C  
ATOM   3801  C   SER B 189      17.931  29.460  55.176  1.00 34.98      B    C  
ATOM   3802  O   SER B 189      18.671  28.783  54.435  1.00 37.71      B    O  
ATOM   3803  CB  SER B 189      17.512  27.840  57.056  1.00 35.92      B    C  
ATOM   3804  OG  SER B 189      16.298  27.561  56.365  1.00 36.48      B    O  
ATOM   3805  N   LEU B 190      17.066  30.373  54.713  1.00 34.95      B    N  
ATOM   3806  CA  LEU B 190      16.746  30.547  53.265  1.00 34.80      B    C  
ATOM   3807  C   LEU B 190      17.984  31.027  52.494  1.00 38.79      B    C  
ATOM   3808  O   LEU B 190      18.156  30.598  51.336  1.00 39.89      B    O  
ATOM   3809  CB  LEU B 190      15.583  31.531  53.086  1.00 32.65      B    C  
ATOM   3810  CG  LEU B 190      14.206  31.035  53.526  1.00 31.93      B    C  
ATOM   3811  CD1 LEU B 190      13.128  32.036  53.141  1.00 30.96      B    C  
ATOM   3812  CD2 LEU B 190      13.889  29.665  52.941  1.00 31.16      B    C  
ATOM   3813  N   GLY B 191      18.810  31.882  53.097  1.00 40.17      B    N  
ATOM   3814  CA  GLY B 191      20.030  32.415  52.458  1.00 43.91      B    C  
ATOM   3815  C   GLY B 191      21.103  31.354  52.262  1.00 44.57      B    C  
ATOM   3816  O   GLY B 191      21.848  31.454  51.273  1.00 46.62      B    O  
ATOM   3817  N   THR B 192      21.166  30.357  53.149  1.00 45.67      B    N  
ATOM   3818  CA  THR B 192      22.384  29.545  53.424  1.00 43.69      B    C  
ATOM   3819  C   THR B 192      22.154  28.074  53.052  1.00 40.37      B    C  
ATOM   3820  O   THR B 192      23.002  27.521  52.333  1.00 41.90      B    O  
ATOM   3821  CB  THR B 192      22.806  29.707  54.892  1.00 44.78      B    C  
ATOM   3822  CG2 THR B 192      22.628  31.121  55.403  1.00 45.03      B    C  
ATOM   3823  OG1 THR B 192      22.035  28.816  55.700  1.00 47.38      B    O  
ATOM   3824  N   GLN B 193      21.064  27.470  53.532  1.00 36.60      B    N  
ATOM   3825  CA  GLN B 193      20.771  26.017  53.389  1.00 34.45      B    C  
ATOM   3826  C   GLN B 193      20.086  25.758  52.038  1.00 31.01      B    C  
ATOM   3827  O   GLN B 193      19.117  26.481  51.689  1.00 29.86      B    O  
ATOM   3828  CB  GLN B 193      19.933  25.539  54.580  1.00 36.23      B    C  
ATOM   3829  CG  GLN B 193      19.509  24.076  54.510  1.00 38.16      B    C  
ATOM   3830  CD  GLN B 193      20.678  23.120  54.478  1.00 39.39      B    C  
ATOM   3831  NE2 GLN B 193      20.588  22.108  53.628  1.00 37.80      B    N  
ATOM   3832  OE1 GLN B 193      21.648  23.273  55.215  1.00 41.56      B    O  
ATOM   3833  N   THR B 194      20.575  24.757  51.303  1.00 26.55      B    N  
ATOM   3834  CA  THR B 194      20.024  24.318  49.995  1.00 23.84      B    C  
ATOM   3835  C   THR B 194      18.830  23.391  50.244  1.00 20.99      B    C  
ATOM   3836  O   THR B 194      18.917  22.533  51.135  1.00 20.86      B    O  
ATOM   3837  CB  THR B 194      21.092  23.629  49.138  1.00 23.82      B    C  
ATOM   3838  CG2 THR B 194      20.552  23.057  47.846  1.00 24.58      B    C  
ATOM   3839  OG1 THR B 194      22.074  24.616  48.840  1.00 23.42      B    O  
ATOM   3840  N   TYR B 195      17.758  23.567  49.474  1.00 19.25      B    N  
ATOM   3841  CA  TYR B 195      16.538  22.727  49.538  1.00 18.35      B    C  
ATOM   3842  C   TYR B 195      16.262  22.184  48.139  1.00 17.47      B    C  
ATOM   3843  O   TYR B 195      16.000  22.970  47.216  1.00 16.55      B    O  
ATOM   3844  CB  TYR B 195      15.374  23.525  50.124  1.00 18.24      B    C  
ATOM   3845  CG  TYR B 195      15.604  23.956  51.547  1.00 18.76      B    C  
ATOM   3846  CD1 TYR B 195      15.562  23.033  52.582  1.00 19.15      B    C  
ATOM   3847  CD2 TYR B 195      15.887  25.273  51.867  1.00 18.62      B    C  
ATOM   3848  CE1 TYR B 195      15.782  23.410  53.897  1.00 18.82      B    C  
ATOM   3849  CE2 TYR B 195      16.111  25.666  53.177  1.00 18.83      B    C  
ATOM   3850  CZ  TYR B 195      16.053  24.733  54.198  1.00 19.36      B    C  
ATOM   3851  OH  TYR B 195      16.275  25.100  55.501  1.00 19.60      B    O  
ATOM   3852  N   ILE B 196      16.357  20.863  48.005  1.00 17.14      B    N  
ATOM   3853  CA  ILE B 196      16.160  20.123  46.733  1.00 16.84      B    C  
ATOM   3854  C   ILE B 196      15.079  19.082  46.974  1.00 15.97      B    C  
ATOM   3855  O   ILE B 196      15.236  18.293  47.915  1.00 14.73      B    O  
ATOM   3856  CB  ILE B 196      17.478  19.476  46.267  1.00 17.88      B    C  
ATOM   3857  CG1 ILE B 196      18.539  20.538  45.972  1.00 18.36      B    C  
ATOM   3858  CG2 ILE B 196      17.234  18.566  45.073  1.00 17.59      B    C  
ATOM   3859  CD1 ILE B 196      19.921  19.978  45.700  1.00 19.35      B    C  
ATOM   3860  N   CYS B 197      14.020  19.090  46.161  1.00 16.05      B    N  
ATOM   3861  CA  CYS B 197      13.036  17.987  46.135  1.00 16.10      B    C  
ATOM   3862  C   CYS B 197      13.481  16.991  45.064  1.00 15.56      B    C  
ATOM   3863  O   CYS B 197      13.748  17.407  43.912  1.00 14.78      B    O  
ATOM   3864  CB  CYS B 197      11.615  18.488  45.920  1.00 17.93      B    C  
ATOM   3865  SG  CYS B 197      11.330  19.086  44.243  1.00 20.10      B    S  
ATOM   3866  N   ASN B 198      13.604  15.733  45.473  1.00 15.38      B    N  
ATOM   3867  CA  ASN B 198      13.987  14.582  44.627  1.00 15.35      B    C  
ATOM   3868  C   ASN B 198      12.690  13.900  44.198  1.00 15.30      B    C  
ATOM   3869  O   ASN B 198      12.006  13.321  45.069  1.00 14.84      B    O  
ATOM   3870  CB  ASN B 198      14.916  13.624  45.375  1.00 15.93      B    C  
ATOM   3871  CG  ASN B 198      15.928  14.352  46.231  1.00 15.99      B    C  
ATOM   3872  ND2 ASN B 198      16.959  14.876  45.600  1.00 16.42      B    N  
ATOM   3873  OD1 ASN B 198      15.768  14.455  47.445  1.00 16.56      B    O  
ATOM   3874  N   VAL B 199      12.348  14.021  42.919  1.00 14.79      B    N  
ATOM   3875  CA  VAL B 199      11.085  13.493  42.334  1.00 14.73      B    C  
ATOM   3876  C   VAL B 199      11.456  12.301  41.461  1.00 15.48      B    C  
ATOM   3877  O   VAL B 199      12.410  12.431  40.659  1.00 15.67      B    O  
ATOM   3878  CB  VAL B 199      10.324  14.571  41.537  1.00 14.44      B    C  
ATOM   3879  CG1 VAL B 199       8.988  14.052  41.028  1.00 14.54      B    C  
ATOM   3880  CG2 VAL B 199      10.120  15.831  42.365  1.00 14.76      B    C  
ATOM   3881  N   ASN B 200      10.739  11.189  41.614  1.00 16.15      B    N  
ATOM   3882  CA  ASN B 200      10.899   9.995  40.749  1.00 17.15      B    C  
ATOM   3883  C   ASN B 200       9.502   9.534  40.321  1.00 16.81      B    C  
ATOM   3884  O   ASN B 200       8.634   9.295  41.207  1.00 16.54      B    O  
ATOM   3885  CB  ASN B 200      11.758   8.926  41.434  1.00 19.48      B    C  
ATOM   3886  CG  ASN B 200      12.402   7.923  40.491  1.00 22.75      B    C  
ATOM   3887  ND2 ASN B 200      12.324   8.127  39.183  1.00 24.16      B    N  
ATOM   3888  OD1 ASN B 200      12.959   6.927  40.946  1.00 27.51      B    O  
ATOM   3889  N   HIS B 201       9.267   9.525  39.011  1.00 15.74      B    N  
ATOM   3890  CA  HIS B 201       8.094   8.897  38.352  1.00 15.90      B    C  
ATOM   3891  C   HIS B 201       8.593   7.689  37.559  1.00 16.32      B    C  
ATOM   3892  O   HIS B 201       8.857   7.843  36.358  1.00 15.78      B    O  
ATOM   3893  CB  HIS B 201       7.353   9.918  37.474  1.00 14.93      B    C  
ATOM   3894  CG  HIS B 201       6.091   9.367  36.913  1.00 14.77      B    C  
ATOM   3895  CD2 HIS B 201       5.006   8.841  37.519  1.00 14.37      B    C  
ATOM   3896  ND1 HIS B 201       5.870   9.260  35.560  1.00 14.26      B    N  
ATOM   3897  CE1 HIS B 201       4.690   8.705  35.361  1.00 14.83      B    C  
ATOM   3898  NE2 HIS B 201       4.145   8.435  36.545  1.00 13.98      B    N  
ATOM   3899  N   LYS B 202       8.727   6.541  38.221  1.00 17.42      B    N  
ATOM   3900  CA  LYS B 202       9.291   5.294  37.636  1.00 19.38      B    C  
ATOM   3901  C   LYS B 202       8.516   4.853  36.394  1.00 19.03      B    C  
ATOM   3902  O   LYS B 202       9.125   4.430  35.418  1.00 19.85      B    O  
ATOM   3903  CB  LYS B 202       9.351   4.205  38.709  1.00 22.07      B    C  
ATOM   3904  CG  LYS B 202      10.387   4.478  39.789  1.00 24.80      B    C  
ATOM   3905  CD  LYS B 202      10.638   3.320  40.749  1.00 27.22      B    C  
ATOM   3906  CE  LYS B 202      12.085   3.278  41.201  1.00 30.05      B    C  
ATOM   3907  NZ  LYS B 202      12.217   2.823  42.604  1.00 32.75      B    N1+
ATOM   3908  N   PRO B 203       7.168   4.918  36.348  1.00 18.38      B    N  
ATOM   3909  CA  PRO B 203       6.445   4.512  35.141  1.00 18.02      B    C  
ATOM   3910  C   PRO B 203       6.911   5.199  33.845  1.00 16.93      B    C  
ATOM   3911  O   PRO B 203       6.853   4.578  32.818  1.00 16.11      B    O  
ATOM   3912  CB  PRO B 203       4.992   4.881  35.466  1.00 18.13      B    C  
ATOM   3913  CG  PRO B 203       4.922   4.756  36.965  1.00 18.45      B    C  
ATOM   3914  CD  PRO B 203       6.262   5.280  37.447  1.00 18.80      B    C  
ATOM   3915  N   SER B 204       7.374   6.451  33.911  1.00 15.61      B    N  
ATOM   3916  CA  SER B 204       7.836   7.220  32.724  1.00 14.63      B    C  
ATOM   3917  C   SER B 204       9.367   7.337  32.685  1.00 14.44      B    C  
ATOM   3918  O   SER B 204       9.847   8.065  31.801  1.00 13.99      B    O  
ATOM   3919  CB  SER B 204       7.216   8.590  32.713  1.00 14.14      B    C  
ATOM   3920  OG  SER B 204       7.813   9.392  33.720  1.00 13.30      B    O  
ATOM   3921  N   ASN B 205      10.101   6.718  33.621  1.00 14.87      B    N  
ATOM   3922  CA  ASN B 205      11.594   6.781  33.678  1.00 15.89      B    C  
ATOM   3923  C   ASN B 205      12.042   8.240  33.862  1.00 16.46      B    C  
ATOM   3924  O   ASN B 205      12.984   8.678  33.170  1.00 16.33      B    O  
ATOM   3925  CB  ASN B 205      12.214   6.199  32.403  1.00 16.38      B    C  
ATOM   3926  CG  ASN B 205      13.679   5.849  32.547  1.00 16.94      B    C  
ATOM   3927  ND2 ASN B 205      14.470   6.125  31.520  1.00 16.72      B    N  
ATOM   3928  OD1 ASN B 205      14.090   5.304  33.569  1.00 18.80      B    O  
ATOM   3929  N   THR B 206      11.340   8.987  34.712  1.00 16.02      B    N  
ATOM   3930  CA  THR B 206      11.582  10.429  34.958  1.00 16.43      B    C  
ATOM   3931  C   THR B 206      12.123  10.580  36.378  1.00 16.82      B    C  
ATOM   3932  O   THR B 206      11.402  10.211  37.339  1.00 16.10      B    O  
ATOM   3933  CB  THR B 206      10.317  11.277  34.759  1.00 16.84      B    C  
ATOM   3934  CG2 THR B 206      10.574  12.746  35.026  1.00 16.78      B    C  
ATOM   3935  OG1 THR B 206       9.827  11.116  33.424  1.00 17.22      B    O  
ATOM   3936  N   LYS B 207      13.342  11.107  36.497  1.00 16.76      B    N  
ATOM   3937  CA  LYS B 207      13.977  11.450  37.789  1.00 17.20      B    C  
ATOM   3938  C   LYS B 207      14.418  12.915  37.722  1.00 15.81      B    C  
ATOM   3939  O   LYS B 207      15.151  13.281  36.774  1.00 13.96      B    O  
ATOM   3940  CB  LYS B 207      15.117  10.467  38.057  1.00 20.48      B    C  
ATOM   3941  CG  LYS B 207      15.695  10.510  39.462  1.00 23.89      B    C  
ATOM   3942  CD  LYS B 207      16.729   9.419  39.708  1.00 27.17      B    C  
ATOM   3943  CE  LYS B 207      16.202   8.026  39.418  1.00 30.28      B    C  
ATOM   3944  NZ  LYS B 207      16.902   6.992  40.220  1.00 32.73      B    N1+
ATOM   3945  N   VAL B 208      13.937  13.736  38.653  1.00 14.80      B    N  
ATOM   3946  CA  VAL B 208      14.261  15.190  38.702  1.00 15.56      B    C  
ATOM   3947  C   VAL B 208      14.713  15.557  40.120  1.00 16.28      B    C  
ATOM   3948  O   VAL B 208      14.071  15.092  41.102  1.00 15.47      B    O  
ATOM   3949  CB  VAL B 208      13.073  16.054  38.247  1.00 15.15      B    C  
ATOM   3950  CG1 VAL B 208      13.382  17.540  38.351  1.00 15.26      B    C  
ATOM   3951  CG2 VAL B 208      12.635  15.710  36.836  1.00 15.45      B    C  
ATOM   3952  N   ASP B 209      15.794  16.338  40.208  1.00 16.88      B    N  
ATOM   3953  CA  ASP B 209      16.204  17.092  41.422  1.00 17.30      B    C  
ATOM   3954  C   ASP B 209      15.951  18.576  41.136  1.00 17.37      B    C  
ATOM   3955  O   ASP B 209      16.582  19.126  40.189  1.00 16.19      B    O  
ATOM   3956  CB  ASP B 209      17.671  16.859  41.787  1.00 18.26      B    C  
ATOM   3957  CG  ASP B 209      18.049  15.428  42.144  1.00 19.83      B    C  
ATOM   3958  OD1 ASP B 209      17.184  14.695  42.682  1.00 21.64      B    O  
ATOM   3959  OD2 ASP B 209      19.230  15.063  41.919  1.00 20.54      B    O1-
ATOM   3960  N   LYS B 210      15.036  19.195  41.882  1.00 17.30      B    N  
ATOM   3961  CA  LYS B 210      14.669  20.624  41.709  1.00 17.75      B    C  
ATOM   3962  C   LYS B 210      15.121  21.409  42.939  1.00 16.84      B    C  
ATOM   3963  O   LYS B 210      14.558  21.206  44.030  1.00 15.98      B    O  
ATOM   3964  CB  LYS B 210      13.161  20.763  41.478  1.00 19.37      B    C  
ATOM   3965  CG  LYS B 210      12.662  22.192  41.309  1.00 19.90      B    C  
ATOM   3966  CD  LYS B 210      12.828  22.715  39.910  1.00 21.16      B    C  
ATOM   3967  CE  LYS B 210      13.003  24.218  39.861  1.00 22.34      B    C  
ATOM   3968  NZ  LYS B 210      13.365  24.673  38.500  1.00 22.17      B    N1+
ATOM   3969  N   LYS B 211      16.122  22.266  42.768  1.00 16.46      B    N  
ATOM   3970  CA  LYS B 211      16.503  23.255  43.797  1.00 16.73      B    C  
ATOM   3971  C   LYS B 211      15.410  24.320  43.855  1.00 16.36      B    C  
ATOM   3972  O   LYS B 211      15.090  24.883  42.791  1.00 15.99      B    O  
ATOM   3973  CB  LYS B 211      17.839  23.925  43.485  1.00 17.17      B    C  
ATOM   3974  CG  LYS B 211      18.275  24.968  44.506  1.00 17.29      B    C  
ATOM   3975  CD  LYS B 211      19.680  25.446  44.277  1.00 17.22      B    C  
ATOM   3976  CE  LYS B 211      20.171  26.412  45.331  1.00 17.55      B    C  
ATOM   3977  NZ  LYS B 211      21.630  26.604  45.189  1.00 18.06      B    N1+
ATOM   3978  N   VAL B 212      14.885  24.568  45.055  1.00 15.72      B    N  
ATOM   3979  CA  VAL B 212      13.847  25.596  45.345  1.00 16.57      B    C  
ATOM   3980  C   VAL B 212      14.491  26.687  46.211  1.00 17.08      B    C  
ATOM   3981  O   VAL B 212      14.951  26.361  47.295  1.00 16.37      B    O  
ATOM   3982  CB  VAL B 212      12.637  24.955  46.046  1.00 15.30      B    C  
ATOM   3983  CG1 VAL B 212      11.506  25.947  46.252  1.00 15.78      B    C  
ATOM   3984  CG2 VAL B 212      12.135  23.737  45.292  1.00 15.92      B    C  
ATOM   3985  N   GLU B 213      14.513  27.932  45.742  1.00 19.80      B    N  
ATOM   3986  CA  GLU B 213      15.109  29.077  46.484  1.00 22.94      B    C  
ATOM   3987  C   GLU B 213      14.240  30.312  46.282  1.00 23.87      B    C  
ATOM   3988  O   GLU B 213      13.344  30.310  45.433  1.00 22.01      B    O  
ATOM   3989  CB  GLU B 213      16.557  29.306  46.041  1.00 24.86      B    C  
ATOM   3990  CG  GLU B 213      16.711  29.671  44.580  1.00 27.06      B    C  
ATOM   3991  CD  GLU B 213      18.153  29.819  44.104  1.00 29.79      B    C  
ATOM   3992  OE1 GLU B 213      18.367  29.856  42.878  1.00 31.62      B    O  
ATOM   3993  OE2 GLU B 213      19.056  29.923  44.958  1.00 32.59      B    O1-
ATOM   3994  N   PRO B 214      14.455  31.387  47.080  1.00 25.81      B    N  
ATOM   3995  CA  PRO B 214      13.729  32.642  46.888  1.00 27.96      B    C  
ATOM   3996  C   PRO B 214      13.959  33.188  45.472  1.00 29.40      B    C  
ATOM   3997  O   PRO B 214      15.066  33.093  44.981  1.00 29.67      B    O  
ATOM   3998  CB  PRO B 214      14.310  33.589  47.954  1.00 27.74      B    C  
ATOM   3999  CG  PRO B 214      14.910  32.664  48.991  1.00 27.68      B    C  
ATOM   4000  CD  PRO B 214      15.383  31.450  48.219  1.00 26.90      B    C  
ATOM   4001  N   LYS B 215      12.909  33.711  44.837  1.00 33.71      B    N  
ATOM   4002  CA  LYS B 215      13.021  34.414  43.532  1.00 38.19      B    C  
ATOM   4003  C   LYS B 215      13.751  35.743  43.780  1.00 39.86      B    C  
ATOM   4004  O   LYS B 215      13.478  36.378  44.816  1.00 40.97      B    O  
ATOM   4005  CB  LYS B 215      11.636  34.589  42.902  1.00 41.14      B    C  
ATOM   4006  CG  LYS B 215      11.638  34.853  41.401  1.00 43.13      B    C  
ATOM   4007  CD  LYS B 215      10.250  34.916  40.799  1.00 46.37      B    C  
ATOM   4008  CE  LYS B 215      10.230  34.565  39.325  1.00 48.96      B    C  
ATOM   4009  NZ  LYS B 215      10.240  33.097  39.111  1.00 51.28      B    N1+
ATOM   4010  N   SER B 216      14.667  36.134  42.888  1.00 44.08      B    N  
ATOM   4011  CA  SER B 216      15.554  37.318  43.063  1.00 47.40      B    C  
ATOM   4012  C   SER B 216      14.779  38.613  42.783  1.00 46.89      B    C  
ATOM   4013  O   SER B 216      13.918  38.659  41.910  1.00 47.28      B    O  
ATOM   4014  CB  SER B 216      16.785  37.210  42.198  1.00 48.94      B    C  
ATOM   4015  OG  SER B 216      16.434  37.032  40.835  1.00 53.30      B    O  
TER   
ATOM   4016  N   ASP D   1      41.120 -13.982  22.083  1.00 42.12      D    N  
ATOM   4017  CA  ASP D   1      39.774 -14.251  21.498  1.00 41.10      D    C  
ATOM   4018  C   ASP D   1      39.915 -14.481  19.992  1.00 38.30      D    C  
ATOM   4019  O   ASP D   1      40.545 -13.635  19.337  1.00 40.30      D    O  
ATOM   4020  CB  ASP D   1      38.806 -13.096  21.761  1.00 42.34      D    C  
ATOM   4021  CG  ASP D   1      38.261 -13.075  23.176  1.00 44.15      D    C  
ATOM   4022  OD1 ASP D   1      38.869 -13.727  24.047  1.00 46.42      D    O  
ATOM   4023  OD2 ASP D   1      37.231 -12.415  23.388  1.00 45.19      D    O1-
ATOM   4024  N   ILE D   2      39.336 -15.567  19.470  1.00 35.23      D    N  
ATOM   4025  CA  ILE D   2      39.398 -15.915  18.020  1.00 34.49      D    C  
ATOM   4026  C   ILE D   2      38.678 -14.805  17.243  1.00 34.38      D    C  
ATOM   4027  O   ILE D   2      37.495 -14.538  17.532  1.00 34.02      D    O  
ATOM   4028  CB  ILE D   2      38.815 -17.313  17.732  1.00 34.46      D    C  
ATOM   4029  CG1 ILE D   2      39.496 -18.387  18.589  1.00 34.46      D    C  
ATOM   4030  CG2 ILE D   2      38.901 -17.627  16.241  1.00 34.20      D    C  
ATOM   4031  CD1 ILE D   2      39.107 -19.805  18.249  1.00 34.61      D    C  
ATOM   4032  N   GLN D   3      39.395 -14.146  16.333  1.00 33.71      D    N  
ATOM   4033  CA  GLN D   3      38.835 -13.104  15.437  1.00 34.74      D    C  
ATOM   4034  C   GLN D   3      38.352 -13.801  14.162  1.00 31.64      D    C  
ATOM   4035  O   GLN D   3      39.084 -14.649  13.640  1.00 31.13      D    O  
ATOM   4036  CB  GLN D   3      39.877 -12.020  15.144  1.00 37.43      D    C  
ATOM   4037  CG  GLN D   3      39.366 -10.604  15.384  1.00 42.17      D    C  
ATOM   4038  CD  GLN D   3      38.976 -10.351  16.824  1.00 44.12      D    C  
ATOM   4039  NE2 GLN D   3      37.976  -9.504  17.022  1.00 46.76      D    N  
ATOM   4040  OE1 GLN D   3      39.556 -10.908  17.756  1.00 43.81      D    O  
ATOM   4041  N   MET D   4      37.144 -13.477  13.709  1.00 29.05      D    N  
ATOM   4042  CA  MET D   4      36.595 -13.940  12.411  1.00 27.89      D    C  
ATOM   4043  C   MET D   4      36.524 -12.730  11.476  1.00 27.20      D    C  
ATOM   4044  O   MET D   4      35.752 -11.798  11.763  1.00 27.04      D    O  
ATOM   4045  CB  MET D   4      35.212 -14.565  12.602  1.00 27.37      D    C  
ATOM   4046  CG  MET D   4      35.211 -15.746  13.567  1.00 27.90      D    C  
ATOM   4047  SD  MET D   4      36.227 -17.146  13.028  1.00 29.15      D    S  
ATOM   4048  CE  MET D   4      35.065 -18.021  11.981  1.00 28.64      D    C  
ATOM   4049  N   THR D   5      37.348 -12.720  10.425  1.00 27.07      D    N  
ATOM   4050  CA  THR D   5      37.441 -11.594   9.459  1.00 27.65      D    C  
ATOM   4051  C   THR D   5      36.639 -11.977   8.221  1.00 26.42      D    C  
ATOM   4052  O   THR D   5      37.120 -12.817   7.436  1.00 26.35      D    O  
ATOM   4053  CB  THR D   5      38.898 -11.226   9.153  1.00 28.33      D    C  
ATOM   4054  CG2 THR D   5      39.040  -9.986   8.299  1.00 28.75      D    C  
ATOM   4055  OG1 THR D   5      39.524 -11.024  10.418  1.00 29.45      D    O  
ATOM   4056  N   GLN D   6      35.451 -11.392   8.096  1.00 26.11      D    N  
ATOM   4057  CA  GLN D   6      34.479 -11.669   7.012  1.00 26.25      D    C  
ATOM   4058  C   GLN D   6      34.681 -10.640   5.900  1.00 26.63      D    C  
ATOM   4059  O   GLN D   6      34.730  -9.442   6.222  1.00 26.17      D    O  
ATOM   4060  CB  GLN D   6      33.065 -11.605   7.576  1.00 25.70      D    C  
ATOM   4061  CG  GLN D   6      32.096 -12.520   6.860  1.00 25.97      D    C  
ATOM   4062  CD  GLN D   6      30.747 -12.474   7.525  1.00 25.32      D    C  
ATOM   4063  NE2 GLN D   6      29.709 -12.392   6.710  1.00 24.56      D    N  
ATOM   4064  OE1 GLN D   6      30.644 -12.484   8.752  1.00 25.70      D    O  
ATOM   4065  N   SER D   7      34.801 -11.101   4.652  1.00 26.94      D    N  
ATOM   4066  CA  SER D   7      35.004 -10.258   3.445  1.00 26.93      D    C  
ATOM   4067  C   SER D   7      34.056 -10.720   2.339  1.00 25.68      D    C  
ATOM   4068  O   SER D   7      33.807 -11.920   2.216  1.00 26.17      D    O  
ATOM   4069  CB  SER D   7      36.442 -10.321   3.008  1.00 28.50      D    C  
ATOM   4070  OG  SER D   7      36.677  -9.441   1.921  1.00 31.69      D    O  
ATOM   4071  N   PRO D   8      33.445  -9.807   1.543  1.00 24.64      D    N  
ATOM   4072  CA  PRO D   8      33.522  -8.360   1.755  1.00 24.21      D    C  
ATOM   4073  C   PRO D   8      32.456  -7.860   2.741  1.00 24.65      D    C  
ATOM   4074  O   PRO D   8      31.628  -8.645   3.152  1.00 24.99      D    O  
ATOM   4075  CB  PRO D   8      33.208  -7.810   0.355  1.00 23.88      D    C  
ATOM   4076  CG  PRO D   8      32.182  -8.788  -0.183  1.00 23.81      D    C  
ATOM   4077  CD  PRO D   8      32.580 -10.133   0.397  1.00 24.39      D    C  
ATOM   4078  N   SER D   9      32.482  -6.561   3.053  1.00 25.62      D    N  
ATOM   4079  CA  SER D   9      31.493  -5.852   3.911  1.00 25.16      D    C  
ATOM   4080  C   SER D   9      30.108  -5.868   3.260  1.00 24.23      D    C  
ATOM   4081  O   SER D   9      29.099  -6.038   3.968  1.00 22.26      D    O  
ATOM   4082  CB  SER D   9      31.934  -4.438   4.162  1.00 26.05      D    C  
ATOM   4083  OG  SER D   9      32.754  -4.397   5.312  1.00 30.97      D    O  
ATOM   4084  N   SER D  10      30.055  -5.617   1.958  1.00 24.18      D    N  
ATOM   4085  CA  SER D  10      28.803  -5.680   1.172  1.00 26.37      D    C  
ATOM   4086  C   SER D  10      29.133  -6.166  -0.234  1.00 26.80      D    C  
ATOM   4087  O   SER D  10      30.304  -6.060  -0.649  1.00 25.99      D    O  
ATOM   4088  CB  SER D  10      28.089  -4.352   1.151  1.00 27.38      D    C  
ATOM   4089  OG  SER D  10      28.839  -3.377   0.446  1.00 28.18      D    O  
ATOM   4090  N   LEU D  11      28.140  -6.703  -0.925  1.00 28.09      D    N  
ATOM   4091  CA  LEU D  11      28.301  -7.048  -2.353  1.00 31.93      D    C  
ATOM   4092  C   LEU D  11      26.923  -7.070  -3.009  1.00 31.07      D    C  
ATOM   4093  O   LEU D  11      25.946  -7.492  -2.351  1.00 30.68      D    O  
ATOM   4094  CB  LEU D  11      29.095  -8.355  -2.472  1.00 35.06      D    C  
ATOM   4095  CG  LEU D  11      28.320  -9.665  -2.408  1.00 36.21      D    C  
ATOM   4096  CD1 LEU D  11      27.824 -10.062  -3.791  1.00 37.65      D    C  
ATOM   4097  CD2 LEU D  11      29.200 -10.772  -1.845  1.00 38.47      D    C  
ATOM   4098  N   SER D  12      26.850  -6.494  -4.208  1.00 31.48      D    N  
ATOM   4099  CA  SER D  12      25.652  -6.500  -5.077  1.00 30.95      D    C  
ATOM   4100  C   SER D  12      25.955  -7.395  -6.280  1.00 30.17      D    C  
ATOM   4101  O   SER D  12      27.003  -7.194  -6.926  1.00 29.66      D    O  
ATOM   4102  CB  SER D  12      25.224  -5.105  -5.467  1.00 31.69      D    C  
ATOM   4103  OG  SER D  12      25.977  -4.608  -6.556  1.00 35.29      D    O  
ATOM   4104  N   ALA D  13      25.092  -8.383  -6.504  1.00 29.92      D    N  
ATOM   4105  CA  ALA D  13      25.147  -9.342  -7.627  1.00 30.84      D    C  
ATOM   4106  C   ALA D  13      23.738  -9.475  -8.210  1.00 31.17      D    C  
ATOM   4107  O   ALA D  13      22.764  -9.204  -7.476  1.00 32.77      D    O  
ATOM   4108  CB  ALA D  13      25.686 -10.664  -7.140  1.00 30.29      D    C  
ATOM   4109  N   SER D  14      23.643  -9.877  -9.478  1.00 30.06      D    N  
ATOM   4110  CA  SER D  14      22.375 -10.029 -10.233  1.00 28.97      D    C  
ATOM   4111  C   SER D  14      21.740 -11.376  -9.895  1.00 27.86      D    C  
ATOM   4112  O   SER D  14      22.467 -12.299  -9.501  1.00 27.39      D    O  
ATOM   4113  CB  SER D  14      22.607  -9.903 -11.715  1.00 28.94      D    C  
ATOM   4114  OG  SER D  14      23.186  -8.651 -12.019  1.00 29.08      D    O  
ATOM   4115  N   VAL D  15      20.427 -11.483 -10.074  1.00 28.01      D    N  
ATOM   4116  CA  VAL D  15      19.692 -12.776  -9.975  1.00 28.00      D    C  
ATOM   4117  C   VAL D  15      20.403 -13.768 -10.901  1.00 27.43      D    C  
ATOM   4118  O   VAL D  15      20.803 -13.354 -11.997  1.00 27.86      D    O  
ATOM   4119  CB  VAL D  15      18.205 -12.606 -10.341  1.00 28.15      D    C  
ATOM   4120  CG1 VAL D  15      17.460 -13.934 -10.339  1.00 27.48      D    C  
ATOM   4121  CG2 VAL D  15      17.519 -11.606  -9.419  1.00 28.44      D    C  
ATOM   4122  N   GLY D  16      20.589 -15.010 -10.459  1.00 27.26      D    N  
ATOM   4123  CA  GLY D  16      21.260 -16.059 -11.252  1.00 28.22      D    C  
ATOM   4124  C   GLY D  16      22.755 -16.151 -10.971  1.00 27.51      D    C  
ATOM   4125  O   GLY D  16      23.315 -17.221 -11.225  1.00 27.17      D    O  
ATOM   4126  N   ASP D  17      23.391 -15.092 -10.451  1.00 26.92      D    N  
ATOM   4127  CA  ASP D  17      24.860 -15.076 -10.205  1.00 27.68      D    C  
ATOM   4128  C   ASP D  17      25.227 -16.091  -9.115  1.00 27.25      D    C  
ATOM   4129  O   ASP D  17      24.373 -16.405  -8.263  1.00 26.87      D    O  
ATOM   4130  CB  ASP D  17      25.373 -13.693  -9.799  1.00 29.07      D    C  
ATOM   4131  CG  ASP D  17      25.598 -12.731 -10.952  1.00 29.25      D    C  
ATOM   4132  OD1 ASP D  17      25.351 -13.130 -12.101  1.00 30.85      D    O  
ATOM   4133  OD2 ASP D  17      26.033 -11.586 -10.682  1.00 30.57      D    O1-
ATOM   4134  N   ARG D  18      26.459 -16.596  -9.157  1.00 27.89      D    N  
ATOM   4135  CA  ARG D  18      27.074 -17.367  -8.045  1.00 27.90      D    C  
ATOM   4136  C   ARG D  18      27.744 -16.372  -7.092  1.00 26.78      D    C  
ATOM   4137  O   ARG D  18      28.548 -15.560  -7.573  1.00 26.47      D    O  
ATOM   4138  CB  ARG D  18      28.093 -18.376  -8.567  1.00 29.82      D    C  
ATOM   4139  CG  ARG D  18      28.894 -19.064  -7.464  1.00 32.26      D    C  
ATOM   4140  CD  ARG D  18      29.198 -20.515  -7.766  1.00 35.25      D    C  
ATOM   4141  NE  ARG D  18      27.994 -21.150  -8.292  1.00 39.54      D    N  
ATOM   4142  CZ  ARG D  18      27.957 -22.257  -9.022  1.00 41.76      D    C  
ATOM   4143  NH1 ARG D  18      26.787 -22.713  -9.438  1.00 43.43      D    N1+
ATOM   4144  NH2 ARG D  18      29.071 -22.902  -9.331  1.00 41.74      D    N  
ATOM   4145  N   VAL D  19      27.422 -16.432  -5.796  1.00 25.66      D    N  
ATOM   4146  CA  VAL D  19      27.898 -15.443  -4.780  1.00 25.68      D    C  
ATOM   4147  C   VAL D  19      28.755 -16.188  -3.759  1.00 25.24      D    C  
ATOM   4148  O   VAL D  19      28.308 -17.236  -3.284  1.00 26.09      D    O  
ATOM   4149  CB  VAL D  19      26.719 -14.707  -4.115  1.00 25.86      D    C  
ATOM   4150  CG1 VAL D  19      27.190 -13.715  -3.065  1.00 25.87      D    C  
ATOM   4151  CG2 VAL D  19      25.838 -14.015  -5.141  1.00 25.91      D    C  
ATOM   4152  N   THR D  20      29.944 -15.671  -3.440  1.00 24.91      D    N  
ATOM   4153  CA  THR D  20      30.876 -16.306  -2.474  1.00 25.69      D    C  
ATOM   4154  C   THR D  20      31.342 -15.272  -1.440  1.00 24.86      D    C  
ATOM   4155  O   THR D  20      31.853 -14.207  -1.829  1.00 23.77      D    O  
ATOM   4156  CB  THR D  20      32.037 -17.002  -3.196  1.00 26.56      D    C  
ATOM   4157  CG2 THR D  20      32.999 -17.666  -2.237  1.00 27.22      D    C  
ATOM   4158  OG1 THR D  20      31.510 -17.990  -4.086  1.00 28.58      D    O  
ATOM   4159  N   ILE D  21      31.161 -15.605  -0.163  1.00 25.19      D    N  
ATOM   4160  CA  ILE D  21      31.610 -14.813   1.016  1.00 26.02      D    C  
ATOM   4161  C   ILE D  21      32.739 -15.610   1.662  1.00 25.09      D    C  
ATOM   4162  O   ILE D  21      32.646 -16.853   1.663  1.00 25.17      D    O  
ATOM   4163  CB  ILE D  21      30.433 -14.570   1.984  1.00 27.69      D    C  
ATOM   4164  CG1 ILE D  21      29.320 -13.760   1.317  1.00 29.82      D    C  
ATOM   4165  CG2 ILE D  21      30.896 -13.914   3.279  1.00 28.90      D    C  
ATOM   4166  CD1 ILE D  21      28.019 -13.771   2.094  1.00 31.12      D    C  
ATOM   4167  N   THR D  22      33.770 -14.931   2.162  1.00 24.80      D    N  
ATOM   4168  CA  THR D  22      34.908 -15.575   2.865  1.00 26.70      D    C  
ATOM   4169  C   THR D  22      34.927 -15.127   4.329  1.00 27.59      D    C  
ATOM   4170  O   THR D  22      34.460 -14.007   4.643  1.00 26.48      D    O  
ATOM   4171  CB  THR D  22      36.253 -15.311   2.173  1.00 26.59      D    C  
ATOM   4172  CG2 THR D  22      36.234 -15.639   0.697  1.00 26.05      D    C  
ATOM   4173  OG1 THR D  22      36.596 -13.939   2.360  1.00 28.34      D    O  
ATOM   4174  N   CYS D  23      35.423 -16.009   5.189  1.00 29.28      D    N  
ATOM   4175  CA  CYS D  23      35.607 -15.786   6.640  1.00 31.42      D    C  
ATOM   4176  C   CYS D  23      36.943 -16.418   7.025  1.00 32.25      D    C  
ATOM   4177  O   CYS D  23      37.115 -17.630   6.769  1.00 31.35      D    O  
ATOM   4178  CB  CYS D  23      34.445 -16.381   7.428  1.00 32.54      D    C  
ATOM   4179  SG  CYS D  23      34.483 -15.966   9.190  1.00 34.52      D    S  
ATOM   4180  N   LYS D  24      37.865 -15.609   7.548  1.00 33.47      D    N  
ATOM   4181  CA  LYS D  24      39.230 -16.053   7.940  1.00 35.49      D    C  
ATOM   4182  C   LYS D  24      39.345 -16.000   9.469  1.00 31.97      D    C  
ATOM   4183  O   LYS D  24      39.265 -14.891  10.027  1.00 30.21      D    O  
ATOM   4184  CB  LYS D  24      40.294 -15.197   7.242  1.00 37.55      D    C  
ATOM   4185  CG  LYS D  24      41.730 -15.583   7.575  1.00 42.47      D    C  
ATOM   4186  CD  LYS D  24      42.768 -14.969   6.659  1.00 46.06      D    C  
ATOM   4187  CE  LYS D  24      44.183 -15.396   6.995  1.00 47.81      D    C  
ATOM   4188  NZ  LYS D  24      45.177 -14.751   6.102  1.00 49.46      D    N1+
ATOM   4189  N   ALA D  25      39.497 -17.162  10.109  1.00 30.21      D    N  
ATOM   4190  CA  ALA D  25      39.713 -17.316  11.568  1.00 29.81      D    C  
ATOM   4191  C   ALA D  25      41.163 -16.950  11.917  1.00 28.95      D    C  
ATOM   4192  O   ALA D  25      42.065 -17.358  11.184  1.00 28.74      D    O  
ATOM   4193  CB  ALA D  25      39.390 -18.730  11.987  1.00 29.14      D    C  
ATOM   4194  N   SER D  26      41.372 -16.223  13.015  1.00 29.62      D    N  
ATOM   4195  CA  SER D  26      42.706 -15.773  13.500  1.00 31.40      D    C  
ATOM   4196  C   SER D  26      43.531 -16.968  14.002  1.00 31.97      D    C  
ATOM   4197  O   SER D  26      44.738 -16.785  14.218  1.00 35.09      D    O  
ATOM   4198  CB  SER D  26      42.570 -14.700  14.557  1.00 30.79      D    C  
ATOM   4199  OG  SER D  26      41.900 -15.196  15.705  1.00 30.58      D    O  
ATOM   4200  N   GLN D  27      42.912 -18.142  14.165  1.00 33.02      D    N  
ATOM   4201  CA  GLN D  27      43.596 -19.422  14.492  1.00 34.22      D    C  
ATOM   4202  C   GLN D  27      42.718 -20.588  14.024  1.00 34.76      D    C  
ATOM   4203  O   GLN D  27      41.542 -20.353  13.703  1.00 34.48      D    O  
ATOM   4204  CB  GLN D  27      43.897 -19.497  15.993  1.00 36.56      D    C  
ATOM   4205  CG  GLN D  27      42.659 -19.635  16.868  1.00 37.23      D    C  
ATOM   4206  CD  GLN D  27      42.957 -19.411  18.331  1.00 37.93      D    C  
ATOM   4207  NE2 GLN D  27      42.928 -20.480  19.112  1.00 38.80      D    N  
ATOM   4208  OE1 GLN D  27      43.191 -18.288  18.768  1.00 38.63      D    O  
ATOM   4209  N   ASP D  28      43.286 -21.794  13.967  1.00 35.66      D    N  
ATOM   4210  CA  ASP D  28      42.599 -23.042  13.543  1.00 35.77      D    C  
ATOM   4211  C   ASP D  28      41.318 -23.208  14.372  1.00 33.74      D    C  
ATOM   4212  O   ASP D  28      41.427 -23.185  15.603  1.00 33.14      D    O  
ATOM   4213  CB  ASP D  28      43.541 -24.239  13.699  1.00 38.22      D    C  
ATOM   4214  CG  ASP D  28      43.015 -25.548  13.137  1.00 40.07      D    C  
ATOM   4215  OD1 ASP D  28      41.799 -25.645  12.906  1.00 42.87      D    O  
ATOM   4216  OD2 ASP D  28      43.834 -26.471  12.945  1.00 44.76      D    O1-
ATOM   4217  N   VAL D  29      40.156 -23.353  13.721  1.00 31.37      D    N  
ATOM   4218  CA  VAL D  29      38.847 -23.633  14.392  1.00 30.49      D    C  
ATOM   4219  C   VAL D  29      38.291 -24.958  13.864  1.00 29.53      D    C  
ATOM   4220  O   VAL D  29      37.090 -25.183  14.028  1.00 28.87      D    O  
ATOM   4221  CB  VAL D  29      37.831 -22.483  14.210  1.00 30.27      D    C  
ATOM   4222  CG1 VAL D  29      38.321 -21.194  14.849  1.00 29.29      D    C  
ATOM   4223  CG2 VAL D  29      37.457 -22.243  12.752  1.00 29.44      D    C  
ATOM   4224  N   ASN D  30      39.145 -25.803  13.274  1.00 32.08      D    N  
ATOM   4225  CA  ASN D  30      38.760 -27.094  12.637  1.00 32.22      D    C  
ATOM   4226  C   ASN D  30      37.586 -26.836  11.684  1.00 29.79      D    C  
ATOM   4227  O   ASN D  30      37.792 -26.107  10.698  1.00 31.76      D    O  
ATOM   4228  CB  ASN D  30      38.485 -28.175  13.686  1.00 35.23      D    C  
ATOM   4229  CG  ASN D  30      39.723 -28.561  14.472  1.00 39.77      D    C  
ATOM   4230  ND2 ASN D  30      39.535 -28.980  15.714  1.00 39.75      D    N  
ATOM   4231  OD1 ASN D  30      40.844 -28.484  13.963  1.00 43.99      D    O  
ATOM   4232  N   THR D  31      36.400 -27.380  11.965  1.00 27.48      D    N  
ATOM   4233  CA  THR D  31      35.166 -27.136  11.170  1.00 26.84      D    C  
ATOM   4234  C   THR D  31      34.056 -26.587  12.075  1.00 25.53      D    C  
ATOM   4235  O   THR D  31      32.878 -26.697  11.683  1.00 25.92      D    O  
ATOM   4236  CB  THR D  31      34.705 -28.416  10.466  1.00 26.63      D    C  
ATOM   4237  CG2 THR D  31      35.712 -28.964   9.478  1.00 27.40      D    C  
ATOM   4238  OG1 THR D  31      34.455 -29.356  11.505  1.00 26.90      D    O  
ATOM   4239  N   ALA D  32      34.410 -26.003  13.224  1.00 24.31      D    N  
ATOM   4240  CA  ALA D  32      33.449 -25.452  14.211  1.00 23.90      D    C  
ATOM   4241  C   ALA D  32      33.000 -24.054  13.767  1.00 22.93      D    C  
ATOM   4242  O   ALA D  32      33.219 -23.089  14.528  1.00 23.43      D    O  
ATOM   4243  CB  ALA D  32      34.076 -25.432  15.585  1.00 24.14      D    C  
ATOM   4244  N   VAL D  33      32.386 -23.961  12.583  1.00 22.52      D    N  
ATOM   4245  CA  VAL D  33      31.977 -22.680  11.930  1.00 22.14      D    C  
ATOM   4246  C   VAL D  33      30.513 -22.790  11.498  1.00 22.52      D    C  
ATOM   4247  O   VAL D  33      30.131 -23.842  10.921  1.00 22.59      D    O  
ATOM   4248  CB  VAL D  33      32.877 -22.336  10.729  1.00 22.48      D    C  
ATOM   4249  CG1 VAL D  33      32.313 -21.174   9.924  1.00 23.22      D    C  
ATOM   4250  CG2 VAL D  33      34.314 -22.056  11.156  1.00 22.58      D    C  
ATOM   4251  N   ALA D  34      29.736 -21.735  11.753  1.00 20.76      D    N  
ATOM   4252  CA  ALA D  34      28.306 -21.630  11.398  1.00 20.56      D    C  
ATOM   4253  C   ALA D  34      28.087 -20.377  10.546  1.00 19.83      D    C  
ATOM   4254  O   ALA D  34      28.806 -19.371  10.744  1.00 21.00      D    O  
ATOM   4255  CB  ALA D  34      27.462 -21.607  12.650  1.00 20.66      D    C  
ATOM   4256  N   TRP D  35      27.137 -20.446   9.623  1.00 19.67      D    N  
ATOM   4257  CA  TRP D  35      26.731 -19.309   8.760  1.00 20.42      D    C  
ATOM   4258  C   TRP D  35      25.268 -18.981   9.053  1.00 21.30      D    C  
ATOM   4259  O   TRP D  35      24.450 -19.930   9.084  1.00 21.59      D    O  
ATOM   4260  CB  TRP D  35      26.976 -19.636   7.284  1.00 20.85      D    C  
ATOM   4261  CG  TRP D  35      28.432 -19.698   6.929  1.00 20.99      D    C  
ATOM   4262  CD1 TRP D  35      29.240 -20.798   6.934  1.00 21.13      D    C  
ATOM   4263  CD2 TRP D  35      29.266 -18.595   6.540  1.00 21.09      D    C  
ATOM   4264  CE2 TRP D  35      30.561 -19.113   6.315  1.00 21.47      D    C  
ATOM   4265  CE3 TRP D  35      29.043 -17.228   6.338  1.00 20.94      D    C  
ATOM   4266  NE1 TRP D  35      30.513 -20.455   6.566  1.00 21.70      D    N  
ATOM   4267  CZ2 TRP D  35      31.626 -18.310   5.907  1.00 21.64      D    C  
ATOM   4268  CZ3 TRP D  35      30.096 -16.433   5.940  1.00 21.20      D    C  
ATOM   4269  CH2 TRP D  35      31.366 -16.971   5.721  1.00 21.85      D    C  
ATOM   4270  N   TYR D  36      24.965 -17.696   9.260  1.00 20.96      D    N  
ATOM   4271  CA  TYR D  36      23.598 -17.184   9.531  1.00 21.02      D    C  
ATOM   4272  C   TYR D  36      23.188 -16.198   8.447  1.00 19.93      D    C  
ATOM   4273  O   TYR D  36      24.049 -15.526   7.848  1.00 20.40      D    O  
ATOM   4274  CB  TYR D  36      23.497 -16.496  10.894  1.00 20.89      D    C  
ATOM   4275  CG  TYR D  36      23.918 -17.373  12.035  1.00 20.76      D    C  
ATOM   4276  CD1 TYR D  36      25.251 -17.465  12.382  1.00 21.17      D    C  
ATOM   4277  CD2 TYR D  36      23.004 -18.152  12.728  1.00 21.86      D    C  
ATOM   4278  CE1 TYR D  36      25.668 -18.284  13.415  1.00 21.03      D    C  
ATOM   4279  CE2 TYR D  36      23.407 -18.983  13.764  1.00 21.68      D    C  
ATOM   4280  CZ  TYR D  36      24.745 -19.038  14.111  1.00 21.15      D    C  
ATOM   4281  OH  TYR D  36      25.186 -19.835  15.123  1.00 22.10      D    O  
ATOM   4282  N   GLN D  37      21.881 -16.151   8.216  1.00 19.75      D    N  
ATOM   4283  CA  GLN D  37      21.188 -15.205   7.316  1.00 19.93      D    C  
ATOM   4284  C   GLN D  37      20.248 -14.361   8.175  1.00 20.30      D    C  
ATOM   4285  O   GLN D  37      19.463 -14.944   8.933  1.00 20.30      D    O  
ATOM   4286  CB  GLN D  37      20.418 -16.007   6.273  1.00 20.66      D    C  
ATOM   4287  CG  GLN D  37      19.726 -15.166   5.218  1.00 20.88      D    C  
ATOM   4288  CD  GLN D  37      18.757 -16.018   4.441  1.00 22.02      D    C  
ATOM   4289  NE2 GLN D  37      18.914 -16.045   3.127  1.00 23.27      D    N  
ATOM   4290  OE1 GLN D  37      17.883 -16.659   5.017  1.00 22.89      D    O  
ATOM   4291  N   GLN D  38      20.331 -13.039   8.068  1.00 20.52      D    N  
ATOM   4292  CA  GLN D  38      19.367 -12.127   8.730  1.00 21.11      D    C  
ATOM   4293  C   GLN D  38      18.703 -11.288   7.643  1.00 21.40      D    C  
ATOM   4294  O   GLN D  38      19.361 -10.361   7.137  1.00 20.81      D    O  
ATOM   4295  CB  GLN D  38      20.060 -11.259   9.777  1.00 20.34      D    C  
ATOM   4296  CG  GLN D  38      19.075 -10.425  10.583  1.00 20.56      D    C  
ATOM   4297  CD  GLN D  38      19.752  -9.643  11.677  1.00 19.78      D    C  
ATOM   4298  NE2 GLN D  38      19.011  -9.401  12.747  1.00 20.49      D    N  
ATOM   4299  OE1 GLN D  38      20.919  -9.267  11.567  1.00 18.76      D    O  
ATOM   4300  N   LYS D  39      17.476 -11.650   7.271  1.00 23.65      D    N  
ATOM   4301  CA  LYS D  39      16.638 -10.881   6.316  1.00 26.19      D    C  
ATOM   4302  C   LYS D  39      16.152  -9.613   7.011  1.00 25.93      D    C  
ATOM   4303  O   LYS D  39      16.089  -9.569   8.236  1.00 24.57      D    O  
ATOM   4304  CB  LYS D  39      15.477 -11.751   5.825  1.00 28.52      D    C  
ATOM   4305  CG  LYS D  39      15.914 -12.974   5.032  1.00 29.11      D    C  
ATOM   4306  CD  LYS D  39      14.783 -13.687   4.328  1.00 31.27      D    C  
ATOM   4307  CE  LYS D  39      15.217 -15.023   3.760  1.00 33.13      D    C  
ATOM   4308  NZ  LYS D  39      14.254 -15.538   2.759  1.00 34.34      D    N1+
ATOM   4309  N   PRO D  40      15.798  -8.549   6.256  1.00 28.04      D    N  
ATOM   4310  CA  PRO D  40      15.320  -7.299   6.851  1.00 30.01      D    C  
ATOM   4311  C   PRO D  40      14.123  -7.472   7.803  1.00 31.51      D    C  
ATOM   4312  O   PRO D  40      13.116  -8.017   7.388  1.00 32.09      D    O  
ATOM   4313  CB  PRO D  40      14.878  -6.484   5.630  1.00 29.70      D    C  
ATOM   4314  CG  PRO D  40      15.747  -7.008   4.514  1.00 29.67      D    C  
ATOM   4315  CD  PRO D  40      15.824  -8.493   4.786  1.00 28.77      D    C  
ATOM   4316  N   GLY D  41      14.284  -7.032   9.054  1.00 33.80      D    N  
ATOM   4317  CA  GLY D  41      13.217  -6.971  10.072  1.00 35.49      D    C  
ATOM   4318  C   GLY D  41      12.948  -8.312  10.741  1.00 36.41      D    C  
ATOM   4319  O   GLY D  41      11.916  -8.420  11.422  1.00 39.32      D    O  
ATOM   4320  N   LYS D  42      13.831  -9.303  10.572  1.00 35.51      D    N  
ATOM   4321  CA  LYS D  42      13.654 -10.663  11.151  1.00 33.62      D    C  
ATOM   4322  C   LYS D  42      14.888 -11.052  11.961  1.00 30.70      D    C  
ATOM   4323  O   LYS D  42      15.921 -10.364  11.852  1.00 28.87      D    O  
ATOM   4324  CB  LYS D  42      13.423 -11.705  10.055  1.00 35.94      D    C  
ATOM   4325  CG  LYS D  42      12.228 -11.434   9.157  1.00 38.88      D    C  
ATOM   4326  CD  LYS D  42      11.835 -12.631   8.329  1.00 42.51      D    C  
ATOM   4327  CE  LYS D  42      10.825 -12.305   7.250  1.00 43.69      D    C  
ATOM   4328  NZ  LYS D  42      11.067 -13.122   6.038  1.00 45.49      D    N1+
ATOM   4329  N   ALA D  43      14.766 -12.148  12.707  1.00 28.87      D    N  
ATOM   4330  CA  ALA D  43      15.844 -12.773  13.505  1.00 28.24      D    C  
ATOM   4331  C   ALA D  43      16.831 -13.466  12.572  1.00 26.64      D    C  
ATOM   4332  O   ALA D  43      16.459 -13.919  11.490  1.00 26.45      D    O  
ATOM   4333  CB  ALA D  43      15.255 -13.760  14.481  1.00 28.17      D    C  
ATOM   4334  N   PRO D  44      18.120 -13.567  12.961  1.00 24.98      D    N  
ATOM   4335  CA  PRO D  44      19.057 -14.443  12.264  1.00 25.26      D    C  
ATOM   4336  C   PRO D  44      18.525 -15.882  12.222  1.00 25.20      D    C  
ATOM   4337  O   PRO D  44      17.840 -16.279  13.142  1.00 24.17      D    O  
ATOM   4338  CB  PRO D  44      20.334 -14.339  13.106  1.00 25.02      D    C  
ATOM   4339  CG  PRO D  44      20.226 -12.973  13.740  1.00 24.29      D    C  
ATOM   4340  CD  PRO D  44      18.755 -12.840  14.067  1.00 24.50      D    C  
ATOM   4341  N   LYS D  45      18.841 -16.596  11.143  1.00 26.01      D    N  
ATOM   4342  CA  LYS D  45      18.476 -18.014  10.904  1.00 28.11      D    C  
ATOM   4343  C   LYS D  45      19.765 -18.788  10.620  1.00 26.25      D    C  
ATOM   4344  O   LYS D  45      20.593 -18.275   9.839  1.00 26.02      D    O  
ATOM   4345  CB  LYS D  45      17.509 -18.104   9.718  1.00 31.43      D    C  
ATOM   4346  CG  LYS D  45      16.549 -19.281   9.750  1.00 35.54      D    C  
ATOM   4347  CD  LYS D  45      15.918 -19.593   8.404  1.00 38.74      D    C  
ATOM   4348  CE  LYS D  45      16.818 -20.430   7.520  1.00 42.23      D    C  
ATOM   4349  NZ  LYS D  45      16.124 -20.885   6.291  1.00 44.08      D    N1+
ATOM   4350  N   LEU D  46      19.940 -19.961  11.228  1.00 25.05      D    N  
ATOM   4351  CA  LEU D  46      21.112 -20.836  10.962  1.00 25.17      D    C  
ATOM   4352  C   LEU D  46      20.958 -21.450   9.563  1.00 25.41      D    C  
ATOM   4353  O   LEU D  46      19.908 -22.081   9.305  1.00 25.40      D    O  
ATOM   4354  CB  LEU D  46      21.205 -21.923  12.038  1.00 25.21      D    C  
ATOM   4355  CG  LEU D  46      22.377 -22.891  11.880  1.00 25.63      D    C  
ATOM   4356  CD1 LEU D  46      23.708 -22.166  12.006  1.00 25.24      D    C  
ATOM   4357  CD2 LEU D  46      22.291 -24.028  12.882  1.00 25.77      D    C  
ATOM   4358  N   LEU D  47      21.953 -21.260   8.691  1.00 24.48      D    N  
ATOM   4359  CA  LEU D  47      21.991 -21.871   7.335  1.00 24.29      D    C  
ATOM   4360  C   LEU D  47      22.887 -23.112   7.354  1.00 24.71      D    C  
ATOM   4361  O   LEU D  47      22.421 -24.181   6.918  1.00 24.66      D    O  
ATOM   4362  CB  LEU D  47      22.517 -20.846   6.329  1.00 24.33      D    C  
ATOM   4363  CG  LEU D  47      21.629 -19.629   6.076  1.00 24.54      D    C  
ATOM   4364  CD1 LEU D  47      22.123 -18.871   4.857  1.00 25.17      D    C  
ATOM   4365  CD2 LEU D  47      20.169 -20.016   5.889  1.00 24.23      D    C  
ATOM   4366  N   ILE D  48      24.122 -22.949   7.834  1.00 24.31      D    N  
ATOM   4367  CA  ILE D  48      25.226 -23.944   7.742  1.00 25.43      D    C  
ATOM   4368  C   ILE D  48      25.886 -24.047   9.117  1.00 25.50      D    C  
ATOM   4369  O   ILE D  48      26.086 -22.988   9.751  1.00 24.80      D    O  
ATOM   4370  CB  ILE D  48      26.260 -23.524   6.673  1.00 25.95      D    C  
ATOM   4371  CG1 ILE D  48      25.618 -23.212   5.320  1.00 27.03      D    C  
ATOM   4372  CG2 ILE D  48      27.360 -24.569   6.547  1.00 26.31      D    C  
ATOM   4373  CD1 ILE D  48      24.949 -24.389   4.656  1.00 28.02      D    C  
ATOM   4374  N   TYR D  49      26.230 -25.264   9.540  1.00 24.09      D    N  
ATOM   4375  CA  TYR D  49      27.090 -25.524  10.722  1.00 25.43      D    C  
ATOM   4376  C   TYR D  49      28.029 -26.691  10.398  1.00 26.21      D    C  
ATOM   4377  O   TYR D  49      27.837 -27.353   9.356  1.00 26.46      D    O  
ATOM   4378  CB  TYR D  49      26.231 -25.726  11.973  1.00 26.29      D    C  
ATOM   4379  CG  TYR D  49      25.302 -26.908  11.913  1.00 27.64      D    C  
ATOM   4380  CD1 TYR D  49      24.078 -26.820  11.274  1.00 28.12      D    C  
ATOM   4381  CD2 TYR D  49      25.649 -28.117  12.493  1.00 28.60      D    C  
ATOM   4382  CE1 TYR D  49      23.214 -27.901  11.219  1.00 29.55      D    C  
ATOM   4383  CE2 TYR D  49      24.803 -29.213  12.439  1.00 29.57      D    C  
ATOM   4384  CZ  TYR D  49      23.580 -29.102  11.800  1.00 30.55      D    C  
ATOM   4385  OH  TYR D  49      22.733 -30.171  11.740  1.00 33.79      D    O  
ATOM   4386  N   TRP D  50      29.037 -26.904  11.251  1.00 27.58      D    N  
ATOM   4387  CA  TRP D  50      30.217 -27.774  10.988  1.00 28.30      D    C  
ATOM   4388  C   TRP D  50      30.813 -27.430   9.613  1.00 28.38      D    C  
ATOM   4389  O   TRP D  50      31.227 -28.357   8.902  1.00 26.89      D    O  
ATOM   4390  CB  TRP D  50      29.848 -29.260  11.099  1.00 28.29      D    C  
ATOM   4391  CG  TRP D  50      29.500 -29.698  12.488  1.00 28.54      D    C  
ATOM   4392  CD1 TRP D  50      28.339 -30.293  12.885  1.00 28.58      D    C  
ATOM   4393  CD2 TRP D  50      30.315 -29.588  13.671  1.00 28.69      D    C  
ATOM   4394  CE2 TRP D  50      29.568 -30.132  14.739  1.00 28.49      D    C  
ATOM   4395  CE3 TRP D  50      31.595 -29.084  13.939  1.00 28.78      D    C  
ATOM   4396  NE1 TRP D  50      28.370 -30.551  14.227  1.00 28.80      D    N  
ATOM   4397  CZ2 TRP D  50      30.064 -30.198  16.043  1.00 28.60      D    C  
ATOM   4398  CZ3 TRP D  50      32.079 -29.135  15.231  1.00 28.70      D    C  
ATOM   4399  CH2 TRP D  50      31.323 -29.687  16.268  1.00 28.45      D    C  
ATOM   4400  N   ALA D  51      30.816 -26.141   9.250  1.00 26.96      D    N  
ATOM   4401  CA  ALA D  51      31.435 -25.568   8.031  1.00 25.43      D    C  
ATOM   4402  C   ALA D  51      30.642 -25.914   6.761  1.00 24.94      D    C  
ATOM   4403  O   ALA D  51      30.642 -25.067   5.859  1.00 24.11      D    O  
ATOM   4404  CB  ALA D  51      32.877 -26.003   7.913  1.00 25.97      D    C  
ATOM   4405  N   SER D  52      30.012 -27.092   6.650  1.00 26.20      D    N  
ATOM   4406  CA  SER D  52      29.413 -27.549   5.363  1.00 27.78      D    C  
ATOM   4407  C   SER D  52      28.072 -28.277   5.524  1.00 27.65      D    C  
ATOM   4408  O   SER D  52      27.431 -28.521   4.485  1.00 27.06      D    O  
ATOM   4409  CB  SER D  52      30.396 -28.398   4.595  1.00 28.06      D    C  
ATOM   4410  OG  SER D  52      30.795 -29.517   5.369  1.00 29.39      D    O  
ATOM   4411  N   THR D  53      27.623 -28.594   6.738  1.00 29.42      D    N  
ATOM   4412  CA  THR D  53      26.299 -29.237   6.939  1.00 30.37      D    C  
ATOM   4413  C   THR D  53      25.208 -28.173   6.823  1.00 31.43      D    C  
ATOM   4414  O   THR D  53      25.231 -27.209   7.614  1.00 32.82      D    O  
ATOM   4415  CB  THR D  53      26.181 -29.965   8.279  1.00 30.52      D    C  
ATOM   4416  CG2 THR D  53      24.896 -30.756   8.390  1.00 30.49      D    C  
ATOM   4417  OG1 THR D  53      27.309 -30.827   8.400  1.00 31.46      D    O  
ATOM   4418  N   ARG D  54      24.289 -28.361   5.879  1.00 30.93      D    N  
ATOM   4419  CA  ARG D  54      23.091 -27.510   5.709  1.00 33.86      D    C  
ATOM   4420  C   ARG D  54      22.091 -27.869   6.816  1.00 35.32      D    C  
ATOM   4421  O   ARG D  54      21.926 -29.069   7.103  1.00 34.72      D    O  
ATOM   4422  CB  ARG D  54      22.537 -27.700   4.296  1.00 36.09      D    C  
ATOM   4423  CG  ARG D  54      21.614 -26.585   3.836  1.00 38.45      D    C  
ATOM   4424  CD  ARG D  54      21.529 -26.474   2.327  1.00 42.02      D    C  
ATOM   4425  NE  ARG D  54      20.624 -27.467   1.766  1.00 45.55      D    N  
ATOM   4426  CZ  ARG D  54      20.976 -28.674   1.330  1.00 46.88      D    C  
ATOM   4427  NH1 ARG D  54      20.052 -29.488   0.844  1.00 46.84      D    N1+
ATOM   4428  NH2 ARG D  54      22.239 -29.069   1.369  1.00 49.47      D    N  
ATOM   4429  N   HIS D  55      21.514 -26.857   7.465  1.00 34.89      D    N  
ATOM   4430  CA  HIS D  55      20.410 -26.992   8.451  1.00 36.56      D    C  
ATOM   4431  C   HIS D  55      19.140 -27.393   7.693  1.00 36.61      D    C  
ATOM   4432  O   HIS D  55      18.996 -26.972   6.531  1.00 35.74      D    O  
ATOM   4433  CB  HIS D  55      20.254 -25.680   9.243  1.00 37.54      D    C  
ATOM   4434  CG  HIS D  55      19.230 -25.714  10.329  1.00 38.26      D    C  
ATOM   4435  CD2 HIS D  55      19.147 -26.452  11.457  1.00 39.51      D    C  
ATOM   4436  ND1 HIS D  55      18.120 -24.886  10.326  1.00 39.10      D    N  
ATOM   4437  CE1 HIS D  55      17.395 -25.120  11.399  1.00 39.04      D    C  
ATOM   4438  NE2 HIS D  55      18.005 -26.073  12.111  1.00 40.09      D    N  
ATOM   4439  N   THR D  56      18.259 -28.175   8.321  1.00 39.58      D    N  
ATOM   4440  CA  THR D  56      16.977 -28.645   7.728  1.00 42.14      D    C  
ATOM   4441  C   THR D  56      16.134 -27.430   7.329  1.00 41.67      D    C  
ATOM   4442  O   THR D  56      16.123 -26.440   8.084  1.00 40.45      D    O  
ATOM   4443  CB  THR D  56      16.224 -29.576   8.687  1.00 45.33      D    C  
ATOM   4444  CG2 THR D  56      16.591 -31.034   8.505  1.00 44.67      D    C  
ATOM   4445  OG1 THR D  56      16.531 -29.161  10.019  1.00 48.21      D    O  
ATOM   4446  N   GLY D  57      15.484 -27.504   6.165  1.00 42.98      D    N  
ATOM   4447  CA  GLY D  57      14.618 -26.439   5.624  1.00 42.81      D    C  
ATOM   4448  C   GLY D  57      15.392 -25.445   4.775  1.00 43.44      D    C  
ATOM   4449  O   GLY D  57      14.744 -24.697   4.018  1.00 47.29      D    O  
ATOM   4450  N   VAL D  58      16.724 -25.431   4.879  1.00 41.26      D    N  
ATOM   4451  CA  VAL D  58      17.591 -24.419   4.206  1.00 40.73      D    C  
ATOM   4452  C   VAL D  58      17.718 -24.782   2.729  1.00 38.96      D    C  
ATOM   4453  O   VAL D  58      18.119 -25.896   2.396  1.00 38.52      D    O  
ATOM   4454  CB  VAL D  58      18.968 -24.311   4.888  1.00 39.96      D    C  
ATOM   4455  CG1 VAL D  58      19.929 -23.432   4.099  1.00 40.44      D    C  
ATOM   4456  CG2 VAL D  58      18.828 -23.809   6.315  1.00 38.31      D    C  
ATOM   4457  N   PRO D  59      17.377 -23.852   1.808  1.00 39.02      D    N  
ATOM   4458  CA  PRO D  59      17.511 -24.086   0.367  1.00 39.87      D    C  
ATOM   4459  C   PRO D  59      18.843 -24.696  -0.101  1.00 39.61      D    C  
ATOM   4460  O   PRO D  59      19.892 -24.337   0.421  1.00 38.09      D    O  
ATOM   4461  CB  PRO D  59      17.371 -22.676  -0.221  1.00 40.30      D    C  
ATOM   4462  CG  PRO D  59      16.445 -21.970   0.745  1.00 40.79      D    C  
ATOM   4463  CD  PRO D  59      16.793 -22.533   2.107  1.00 39.74      D    C  
ATOM   4464  N   SER D  60      18.751 -25.574  -1.104  1.00 39.15      D    N  
ATOM   4465  CA  SER D  60      19.855 -26.370  -1.704  1.00 37.07      D    C  
ATOM   4466  C   SER D  60      20.961 -25.455  -2.241  1.00 33.48      D    C  
ATOM   4467  O   SER D  60      22.124 -25.891  -2.262  1.00 32.42      D    O  
ATOM   4468  CB  SER D  60      19.319 -27.256  -2.807  1.00 38.74      D    C  
ATOM   4469  OG  SER D  60      17.930 -27.505  -2.626  1.00 42.85      D    O  
ATOM   4470  N   ARG D  61      20.605 -24.254  -2.703  1.00 32.72      D    N  
ATOM   4471  CA  ARG D  61      21.542 -23.316  -3.386  1.00 32.83      D    C  
ATOM   4472  C   ARG D  61      22.565 -22.756  -2.382  1.00 31.01      D    C  
ATOM   4473  O   ARG D  61      23.588 -22.198  -2.836  1.00 27.98      D    O  
ATOM   4474  CB  ARG D  61      20.772 -22.215  -4.124  1.00 34.58      D    C  
ATOM   4475  CG  ARG D  61      19.794 -21.414  -3.277  1.00 37.25      D    C  
ATOM   4476  CD  ARG D  61      19.070 -20.372  -4.113  1.00 38.60      D    C  
ATOM   4477  NE  ARG D  61      18.368 -19.421  -3.269  1.00 38.61      D    N  
ATOM   4478  CZ  ARG D  61      17.209 -19.661  -2.662  1.00 41.17      D    C  
ATOM   4479  NH1 ARG D  61      16.591 -20.824  -2.810  1.00 43.15      D    N1+
ATOM   4480  NH2 ARG D  61      16.660 -18.728  -1.909  1.00 39.69      D    N  
ATOM   4481  N   PHE D  62      22.336 -22.939  -1.076  1.00 29.39      D    N  
ATOM   4482  CA  PHE D  62      23.246 -22.483   0.006  1.00 30.14      D    C  
ATOM   4483  C   PHE D  62      24.213 -23.614   0.353  1.00 29.03      D    C  
ATOM   4484  O   PHE D  62      23.743 -24.741   0.577  1.00 27.59      D    O  
ATOM   4485  CB  PHE D  62      22.463 -22.061   1.252  1.00 30.87      D    C  
ATOM   4486  CG  PHE D  62      21.559 -20.870   1.059  1.00 33.26      D    C  
ATOM   4487  CD1 PHE D  62      22.052 -19.674   0.564  1.00 35.11      D    C  
ATOM   4488  CD2 PHE D  62      20.216 -20.939   1.387  1.00 36.10      D    C  
ATOM   4489  CE1 PHE D  62      21.222 -18.577   0.393  1.00 35.27      D    C  
ATOM   4490  CE2 PHE D  62      19.386 -19.842   1.209  1.00 37.55      D    C  
ATOM   4491  CZ  PHE D  62      19.892 -18.662   0.717  1.00 36.11      D    C  
ATOM   4492  N   SER D  63      25.512 -23.308   0.419  1.00 26.80      D    N  
ATOM   4493  CA  SER D  63      26.566 -24.250   0.869  1.00 27.30      D    C  
ATOM   4494  C   SER D  63      27.691 -23.490   1.576  1.00 26.39      D    C  
ATOM   4495  O   SER D  63      27.864 -22.281   1.342  1.00 27.43      D    O  
ATOM   4496  CB  SER D  63      27.088 -25.085  -0.287  1.00 28.17      D    C  
ATOM   4497  OG  SER D  63      27.766 -24.286  -1.248  1.00 28.57      D    O  
ATOM   4498  N   GLY D  64      28.415 -24.190   2.438  1.00 25.91      D    N  
ATOM   4499  CA  GLY D  64      29.662 -23.696   3.039  1.00 27.53      D    C  
ATOM   4500  C   GLY D  64      30.786 -24.685   2.807  1.00 28.09      D    C  
ATOM   4501  O   GLY D  64      30.503 -25.868   2.533  1.00 28.03      D    O  
ATOM   4502  N   SER D  65      32.027 -24.234   2.928  1.00 29.29      D    N  
ATOM   4503  CA  SER D  65      33.211 -25.113   2.806  1.00 30.12      D    C  
ATOM   4504  C   SER D  65      34.352 -24.552   3.651  1.00 28.92      D    C  
ATOM   4505  O   SER D  65      34.253 -23.401   4.141  1.00 27.61      D    O  
ATOM   4506  CB  SER D  65      33.594 -25.303   1.351  1.00 31.84      D    C  
ATOM   4507  OG  SER D  65      34.348 -24.202   0.860  1.00 36.24      D    O  
ATOM   4508  N   GLY D  66      35.387 -25.362   3.836  1.00 28.90      D    N  
ATOM   4509  CA  GLY D  66      36.626 -24.939   4.503  1.00 29.30      D    C  
ATOM   4510  C   GLY D  66      36.880 -25.724   5.769  1.00 29.35      D    C  
ATOM   4511  O   GLY D  66      35.950 -26.360   6.301  1.00 29.71      D    O  
ATOM   4512  N   SER D  67      38.117 -25.652   6.235  1.00 31.07      D    N  
ATOM   4513  CA  SER D  67      38.618 -26.317   7.457  1.00 32.86      D    C  
ATOM   4514  C   SER D  67      39.877 -25.569   7.895  1.00 33.73      D    C  
ATOM   4515  O   SER D  67      40.618 -25.116   7.006  1.00 34.65      D    O  
ATOM   4516  CB  SER D  67      38.871 -27.780   7.198  1.00 34.03      D    C  
ATOM   4517  OG  SER D  67      38.893 -28.504   8.416  1.00 37.95      D    O  
ATOM   4518  N   GLY D  68      40.068 -25.380   9.199  1.00 33.14      D    N  
ATOM   4519  CA  GLY D  68      41.236 -24.670   9.745  1.00 32.66      D    C  
ATOM   4520  C   GLY D  68      40.962 -23.192   9.945  1.00 32.07      D    C  
ATOM   4521  O   GLY D  68      40.365 -22.854  10.986  1.00 29.88      D    O  
ATOM   4522  N   THR D  69      41.393 -22.348   8.994  1.00 32.29      D    N  
ATOM   4523  CA  THR D  69      41.344 -20.862   9.095  1.00 33.77      D    C  
ATOM   4524  C   THR D  69      40.520 -20.230   7.959  1.00 32.83      D    C  
ATOM   4525  O   THR D  69      39.994 -19.128   8.194  1.00 30.99      D    O  
ATOM   4526  CB  THR D  69      42.750 -20.244   9.141  1.00 34.26      D    C  
ATOM   4527  CG2 THR D  69      43.593 -20.782  10.275  1.00 35.40      D    C  
ATOM   4528  OG1 THR D  69      43.408 -20.486   7.899  1.00 35.19      D    O  
ATOM   4529  N   ASP D  70      40.422 -20.859   6.781  1.00 32.81      D    N  
ATOM   4530  CA  ASP D  70      39.766 -20.253   5.587  1.00 33.11      D    C  
ATOM   4531  C   ASP D  70      38.413 -20.937   5.356  1.00 30.42      D    C  
ATOM   4532  O   ASP D  70      38.387 -22.170   5.180  1.00 30.22      D    O  
ATOM   4533  CB  ASP D  70      40.683 -20.307   4.360  1.00 36.49      D    C  
ATOM   4534  CG  ASP D  70      41.993 -19.544   4.517  1.00 40.46      D    C  
ATOM   4535  OD1 ASP D  70      42.119 -18.764   5.487  1.00 42.90      D    O  
ATOM   4536  OD2 ASP D  70      42.888 -19.742   3.669  1.00 47.00      D    O1-
ATOM   4537  N   PHE D  71      37.327 -20.156   5.388  1.00 27.97      D    N  
ATOM   4538  CA  PHE D  71      35.929 -20.638   5.232  1.00 25.56      D    C  
ATOM   4539  C   PHE D  71      35.234 -19.805   4.159  1.00 24.07      D    C  
ATOM   4540  O   PHE D  71      35.548 -18.610   4.033  1.00 22.77      D    O  
ATOM   4541  CB  PHE D  71      35.212 -20.631   6.587  1.00 25.75      D    C  
ATOM   4542  CG  PHE D  71      35.908 -21.494   7.609  1.00 24.77      D    C  
ATOM   4543  CD1 PHE D  71      35.635 -22.848   7.693  1.00 24.79      D    C  
ATOM   4544  CD2 PHE D  71      36.893 -20.962   8.434  1.00 25.55      D    C  
ATOM   4545  CE1 PHE D  71      36.305 -23.649   8.608  1.00 25.42      D    C  
ATOM   4546  CE2 PHE D  71      37.571 -21.766   9.340  1.00 24.95      D    C  
ATOM   4547  CZ  PHE D  71      37.276 -23.109   9.423  1.00 25.38      D    C  
ATOM   4548  N   THR D  72      34.347 -20.440   3.389  1.00 23.33      D    N  
ATOM   4549  CA  THR D  72      33.544 -19.795   2.324  1.00 23.40      D    C  
ATOM   4550  C   THR D  72      32.077 -20.190   2.472  1.00 23.02      D    C  
ATOM   4551  O   THR D  72      31.801 -21.317   2.927  1.00 22.66      D    O  
ATOM   4552  CB  THR D  72      34.045 -20.166   0.923  1.00 24.42      D    C  
ATOM   4553  CG2 THR D  72      35.440 -19.653   0.648  1.00 24.71      D    C  
ATOM   4554  OG1 THR D  72      34.007 -21.589   0.804  1.00 25.31      D    O  
ATOM   4555  N   PHE D  73      31.187 -19.280   2.079  1.00 22.43      D    N  
ATOM   4556  CA  PHE D  73      29.726 -19.497   1.978  1.00 23.16      D    C  
ATOM   4557  C   PHE D  73      29.307 -19.098   0.563  1.00 23.65      D    C  
ATOM   4558  O   PHE D  73      29.666 -17.980   0.123  1.00 24.60      D    O  
ATOM   4559  CB  PHE D  73      28.974 -18.703   3.051  1.00 23.14      D    C  
ATOM   4560  CG  PHE D  73      27.479 -18.649   2.859  1.00 22.77      D    C  
ATOM   4561  CD1 PHE D  73      26.896 -17.637   2.113  1.00 22.65      D    C  
ATOM   4562  CD2 PHE D  73      26.659 -19.623   3.407  1.00 23.57      D    C  
ATOM   4563  CE1 PHE D  73      25.521 -17.593   1.927  1.00 24.00      D    C  
ATOM   4564  CE2 PHE D  73      25.284 -19.580   3.221  1.00 23.87      D    C  
ATOM   4565  CZ  PHE D  73      24.716 -18.565   2.482  1.00 23.90      D    C  
ATOM   4566  N   THR D  74      28.571 -19.973  -0.121  1.00 22.84      D    N  
ATOM   4567  CA  THR D  74      28.239 -19.803  -1.555  1.00 23.51      D    C  
ATOM   4568  C   THR D  74      26.731 -19.936  -1.762  1.00 22.49      D    C  
ATOM   4569  O   THR D  74      26.151 -20.898  -1.258  1.00 23.89      D    O  
ATOM   4570  CB  THR D  74      29.042 -20.792  -2.409  1.00 24.01      D    C  
ATOM   4571  CG2 THR D  74      28.716 -20.709  -3.885  1.00 24.00      D    C  
ATOM   4572  OG1 THR D  74      30.415 -20.484  -2.157  1.00 24.87      D    O  
ATOM   4573  N   ILE D  75      26.149 -18.984  -2.487  1.00 22.50      D    N  
ATOM   4574  CA  ILE D  75      24.810 -19.096  -3.129  1.00 22.92      D    C  
ATOM   4575  C   ILE D  75      25.059 -19.457  -4.599  1.00 23.83      D    C  
ATOM   4576  O   ILE D  75      25.688 -18.643  -5.298  1.00 23.71      D    O  
ATOM   4577  CB  ILE D  75      24.001 -17.795  -2.966  1.00 23.23      D    C  
ATOM   4578  CG1 ILE D  75      24.061 -17.269  -1.524  1.00 24.00      D    C  
ATOM   4579  CG2 ILE D  75      22.572 -18.003  -3.451  1.00 23.14      D    C  
ATOM   4580  CD1 ILE D  75      23.434 -15.906  -1.316  1.00 24.27      D    C  
ATOM   4581  N   SER D  76      24.630 -20.650  -5.020  1.00 24.82      D    N  
ATOM   4582  CA  SER D  76      24.874 -21.210  -6.375  1.00 27.45      D    C  
ATOM   4583  C   SER D  76      24.188 -20.329  -7.417  1.00 28.62      D    C  
ATOM   4584  O   SER D  76      24.834 -19.973  -8.422  1.00 29.32      D    O  
ATOM   4585  CB  SER D  76      24.390 -22.629  -6.461  1.00 28.00      D    C  
ATOM   4586  OG  SER D  76      22.988 -22.680  -6.255  1.00 28.88      D    O  
ATOM   4587  N   SER D  77      22.921 -19.992  -7.160  1.00 30.78      D    N  
ATOM   4588  CA  SER D  77      22.059 -19.141  -8.022  1.00 30.39      D    C  
ATOM   4589  C   SER D  77      21.282 -18.144  -7.151  1.00 29.83      D    C  
ATOM   4590  O   SER D  77      20.328 -18.567  -6.470  1.00 32.06      D    O  
ATOM   4591  CB  SER D  77      21.138 -20.004  -8.847  1.00 29.59      D    C  
ATOM   4592  OG  SER D  77      20.322 -19.201  -9.679  1.00 30.67      D    O  
ATOM   4593  N   LEU D  78      21.684 -16.871  -7.175  1.00 30.60      D    N  
ATOM   4594  CA  LEU D  78      21.122 -15.789  -6.319  1.00 31.18      D    C  
ATOM   4595  C   LEU D  78      19.668 -15.494  -6.720  1.00 32.15      D    C  
ATOM   4596  O   LEU D  78      19.426 -15.201  -7.906  1.00 32.15      D    O  
ATOM   4597  CB  LEU D  78      22.002 -14.544  -6.466  1.00 30.32      D    C  
ATOM   4598  CG  LEU D  78      21.597 -13.332  -5.628  1.00 29.59      D    C  
ATOM   4599  CD1 LEU D  78      21.650 -13.651  -4.142  1.00 30.10      D    C  
ATOM   4600  CD2 LEU D  78      22.487 -12.144  -5.946  1.00 29.47      D    C  
ATOM   4601  N   GLN D  79      18.745 -15.558  -5.754  1.00 34.03      D    N  
ATOM   4602  CA  GLN D  79      17.298 -15.245  -5.928  1.00 34.63      D    C  
ATOM   4603  C   GLN D  79      16.961 -13.974  -5.149  1.00 33.50      D    C  
ATOM   4604  O   GLN D  79      17.613 -13.675  -4.151  1.00 32.17      D    O  
ATOM   4605  CB  GLN D  79      16.446 -16.432  -5.469  1.00 36.64      D    C  
ATOM   4606  CG  GLN D  79      16.624 -17.680  -6.329  1.00 38.34      D    C  
ATOM   4607  CD  GLN D  79      16.225 -17.435  -7.767  1.00 41.16      D    C  
ATOM   4608  NE2 GLN D  79      17.208 -17.390  -8.655  1.00 42.82      D    N  
ATOM   4609  OE1 GLN D  79      15.049 -17.274  -8.084  1.00 43.02      D    O  
ATOM   4610  N   PRO D  80      15.936 -13.197  -5.576  1.00 31.96      D    N  
ATOM   4611  CA  PRO D  80      15.596 -11.927  -4.930  1.00 31.49      D    C  
ATOM   4612  C   PRO D  80      15.359 -12.029  -3.412  1.00 31.46      D    C  
ATOM   4613  O   PRO D  80      15.607 -11.055  -2.727  1.00 30.19      D    O  
ATOM   4614  CB  PRO D  80      14.283 -11.509  -5.612  1.00 32.18      D    C  
ATOM   4615  CG  PRO D  80      14.322 -12.201  -6.956  1.00 32.43      D    C  
ATOM   4616  CD  PRO D  80      15.027 -13.514  -6.690  1.00 32.13      D    C  
ATOM   4617  N   GLU D  81      14.895 -13.193  -2.942  1.00 30.47      D    N  
ATOM   4618  CA  GLU D  81      14.542 -13.483  -1.525  1.00 32.53      D    C  
ATOM   4619  C   GLU D  81      15.803 -13.589  -0.649  1.00 30.80      D    C  
ATOM   4620  O   GLU D  81      15.661 -13.607   0.585  1.00 31.16      D    O  
ATOM   4621  CB  GLU D  81      13.749 -14.789  -1.449  1.00 34.25      D    C  
ATOM   4622  CG  GLU D  81      14.623 -16.026  -1.561  1.00 37.41      D    C  
ATOM   4623  CD  GLU D  81      13.921 -17.294  -2.012  1.00 41.31      D    C  
ATOM   4624  OE1 GLU D  81      13.819 -18.235  -1.191  1.00 43.71      D    O  
ATOM   4625  OE2 GLU D  81      13.514 -17.355  -3.192  1.00 43.57      D    O1-
ATOM   4626  N   ASP D  82      16.991 -13.684  -1.250  1.00 28.63      D    N  
ATOM   4627  CA  ASP D  82      18.263 -13.924  -0.518  1.00 27.61      D    C  
ATOM   4628  C   ASP D  82      18.830 -12.610   0.031  1.00 26.03      D    C  
ATOM   4629  O   ASP D  82      19.879 -12.686   0.703  1.00 24.41      D    O  
ATOM   4630  CB  ASP D  82      19.304 -14.609  -1.407  1.00 26.88      D    C  
ATOM   4631  CG  ASP D  82      18.874 -15.973  -1.921  1.00 27.70      D    C  
ATOM   4632  OD1 ASP D  82      18.083 -16.647  -1.222  1.00 27.35      D    O  
ATOM   4633  OD2 ASP D  82      19.332 -16.350  -3.017  1.00 27.62      D    O1-
ATOM   4634  N   ILE D  83      18.195 -11.460  -0.231  1.00 26.56      D    N  
ATOM   4635  CA  ILE D  83      18.730 -10.158   0.270  1.00 27.82      D    C  
ATOM   4636  C   ILE D  83      18.679 -10.245   1.799  1.00 25.79      D    C  
ATOM   4637  O   ILE D  83      17.629 -10.622   2.349  1.00 24.21      D    O  
ATOM   4638  CB  ILE D  83      18.060  -8.889  -0.311  1.00 30.67      D    C  
ATOM   4639  CG1 ILE D  83      16.959  -8.301   0.572  1.00 33.66      D    C  
ATOM   4640  CG2 ILE D  83      17.572  -9.090  -1.736  1.00 32.63      D    C  
ATOM   4641  CD1 ILE D  83      17.452  -7.176   1.462  1.00 33.72      D    C  
ATOM   4642  N   ALA D  84      19.818  -9.992   2.434  1.00 23.54      D    N  
ATOM   4643  CA  ALA D  84      20.087 -10.294   3.853  1.00 22.81      D    C  
ATOM   4644  C   ALA D  84      21.513  -9.858   4.178  1.00 21.88      D    C  
ATOM   4645  O   ALA D  84      22.278  -9.551   3.237  1.00 20.86      D    O  
ATOM   4646  CB  ALA D  84      19.898 -11.773   4.110  1.00 22.69      D    C  
ATOM   4647  N   THR D  85      21.837  -9.815   5.468  1.00 21.59      D    N  
ATOM   4648  CA  THR D  85      23.224  -9.786   5.978  1.00 20.53      D    C  
ATOM   4649  C   THR D  85      23.556 -11.207   6.425  1.00 19.73      D    C  
ATOM   4650  O   THR D  85      22.708 -11.812   7.091  1.00 20.88      D    O  
ATOM   4651  CB  THR D  85      23.392  -8.738   7.083  1.00 20.63      D    C  
ATOM   4652  CG2 THR D  85      24.837  -8.533   7.487  1.00 20.77      D    C  
ATOM   4653  OG1 THR D  85      22.845  -7.515   6.595  1.00 19.89      D    O  
ATOM   4654  N   TYR D  86      24.727 -11.707   6.031  1.00 18.94      D    N  
ATOM   4655  CA  TYR D  86      25.214 -13.079   6.302  1.00 19.16      D    C  
ATOM   4656  C   TYR D  86      26.369 -12.971   7.289  1.00 18.60      D    C  
ATOM   4657  O   TYR D  86      27.206 -12.083   7.109  1.00 19.36      D    O  
ATOM   4658  CB  TYR D  86      25.603 -13.777   4.995  1.00 18.69      D    C  
ATOM   4659  CG  TYR D  86      24.424 -14.013   4.089  1.00 17.94      D    C  
ATOM   4660  CD1 TYR D  86      23.919 -12.989   3.307  1.00 18.30      D    C  
ATOM   4661  CD2 TYR D  86      23.794 -15.243   4.039  1.00 17.76      D    C  
ATOM   4662  CE1 TYR D  86      22.824 -13.184   2.481  1.00 18.66      D    C  
ATOM   4663  CE2 TYR D  86      22.691 -15.453   3.230  1.00 18.19      D    C  
ATOM   4664  CZ  TYR D  86      22.205 -14.421   2.449  1.00 18.82      D    C  
ATOM   4665  OH  TYR D  86      21.126 -14.616   1.638  1.00 20.85      D    O  
ATOM   4666  N   TYR D  87      26.374 -13.805   8.325  1.00 19.04      D    N  
ATOM   4667  CA  TYR D  87      27.382 -13.767   9.416  1.00 19.38      D    C  
ATOM   4668  C   TYR D  87      27.998 -15.153   9.569  1.00 20.34      D    C  
ATOM   4669  O   TYR D  87      27.219 -16.128   9.575  1.00 20.22      D    O  
ATOM   4670  CB  TYR D  87      26.751 -13.360  10.749  1.00 18.58      D    C  
ATOM   4671  CG  TYR D  87      26.202 -11.958  10.796  1.00 18.02      D    C  
ATOM   4672  CD1 TYR D  87      24.881 -11.701  10.468  1.00 17.60      D    C  
ATOM   4673  CD2 TYR D  87      26.986 -10.895  11.213  1.00 17.76      D    C  
ATOM   4674  CE1 TYR D  87      24.359 -10.420  10.520  1.00 17.21      D    C  
ATOM   4675  CE2 TYR D  87      26.479  -9.605  11.271  1.00 17.84      D    C  
ATOM   4676  CZ  TYR D  87      25.158  -9.371  10.933  1.00 17.28      D    C  
ATOM   4677  OH  TYR D  87      24.641  -8.113  10.989  1.00 17.14      D    O  
ATOM   4678  N   CYS D  88      29.330 -15.217   9.689  1.00 21.04      D    N  
ATOM   4679  CA  CYS D  88      30.069 -16.420  10.149  1.00 22.61      D    C  
ATOM   4680  C   CYS D  88      30.226 -16.324  11.672  1.00 21.60      D    C  
ATOM   4681  O   CYS D  88      30.062 -15.207  12.238  1.00 20.53      D    O  
ATOM   4682  CB  CYS D  88      31.415 -16.604   9.442  1.00 24.92      D    C  
ATOM   4683  SG  CYS D  88      32.575 -15.226   9.649  1.00 28.73      D    S  
ATOM   4684  N   LEU D  89      30.517 -17.460  12.300  1.00 20.80      D    N  
ATOM   4685  CA  LEU D  89      30.654 -17.619  13.770  1.00 21.78      D    C  
ATOM   4686  C   LEU D  89      31.556 -18.833  14.003  1.00 21.19      D    C  
ATOM   4687  O   LEU D  89      31.310 -19.863  13.339  1.00 20.93      D    O  
ATOM   4688  CB  LEU D  89      29.234 -17.804  14.320  1.00 22.92      D    C  
ATOM   4689  CG  LEU D  89      29.032 -18.154  15.799  1.00 24.79      D    C  
ATOM   4690  CD1 LEU D  89      29.484 -19.572  16.119  1.00 25.72      D    C  
ATOM   4691  CD2 LEU D  89      29.692 -17.154  16.725  1.00 25.92      D    C  
ATOM   4692  N   GLN D  90      32.573 -18.726  14.864  1.00 21.53      D    N  
ATOM   4693  CA  GLN D  90      33.340 -19.914  15.342  1.00 22.11      D    C  
ATOM   4694  C   GLN D  90      32.806 -20.322  16.715  1.00 22.85      D    C  
ATOM   4695  O   GLN D  90      32.526 -19.417  17.546  1.00 22.63      D    O  
ATOM   4696  CB  GLN D  90      34.852 -19.669  15.375  1.00 21.99      D    C  
ATOM   4697  CG  GLN D  90      35.318 -18.689  16.443  1.00 22.13      D    C  
ATOM   4698  CD  GLN D  90      35.360 -19.277  17.831  1.00 21.76      D    C  
ATOM   4699  NE2 GLN D  90      35.324 -18.402  18.822  1.00 22.28      D    N  
ATOM   4700  OE1 GLN D  90      35.419 -20.491  18.024  1.00 21.52      D    O  
ATOM   4701  N   TYR D  91      32.664 -21.631  16.941  1.00 23.73      D    N  
ATOM   4702  CA  TYR D  91      32.191 -22.195  18.231  1.00 24.73      D    C  
ATOM   4703  C   TYR D  91      33.147 -23.284  18.730  1.00 25.52      D    C  
ATOM   4704  O   TYR D  91      32.714 -24.099  19.547  1.00 26.67      D    O  
ATOM   4705  CB  TYR D  91      30.741 -22.675  18.122  1.00 24.29      D    C  
ATOM   4706  CG  TYR D  91      30.444 -23.697  17.055  1.00 25.23      D    C  
ATOM   4707  CD1 TYR D  91      30.608 -25.055  17.294  1.00 25.94      D    C  
ATOM   4708  CD2 TYR D  91      29.927 -23.316  15.827  1.00 25.90      D    C  
ATOM   4709  CE1 TYR D  91      30.296 -26.000  16.331  1.00 26.40      D    C  
ATOM   4710  CE2 TYR D  91      29.614 -24.249  14.851  1.00 25.96      D    C  
ATOM   4711  CZ  TYR D  91      29.801 -25.599  15.103  1.00 26.73      D    C  
ATOM   4712  OH  TYR D  91      29.478 -26.530  14.157  1.00 26.14      D    O  
ATOM   4713  N   ILE D  92      34.419 -23.260  18.324  1.00 27.00      D    N  
ATOM   4714  CA  ILE D  92      35.437 -24.187  18.900  1.00 28.67      D    C  
ATOM   4715  C   ILE D  92      35.776 -23.735  20.329  1.00 30.52      D    C  
ATOM   4716  O   ILE D  92      35.894 -24.613  21.202  1.00 30.97      D    O  
ATOM   4717  CB  ILE D  92      36.690 -24.316  18.011  1.00 29.57      D    C  
ATOM   4718  CG1 ILE D  92      37.473 -25.587  18.362  1.00 29.96      D    C  
ATOM   4719  CG2 ILE D  92      37.563 -23.073  18.074  1.00 29.05      D    C  
ATOM   4720  CD1 ILE D  92      38.438 -26.026  17.294  1.00 30.08      D    C  
ATOM   4721  N   ASN D  93      35.906 -22.425  20.558  1.00 29.63      D    N  
ATOM   4722  CA  ASN D  93      36.371 -21.833  21.840  1.00 30.29      D    C  
ATOM   4723  C   ASN D  93      35.366 -20.799  22.350  1.00 29.19      D    C  
ATOM   4724  O   ASN D  93      34.864 -19.997  21.529  1.00 26.65      D    O  
ATOM   4725  CB  ASN D  93      37.700 -21.086  21.702  1.00 33.06      D    C  
ATOM   4726  CG  ASN D  93      38.914 -21.984  21.615  1.00 36.05      D    C  
ATOM   4727  ND2 ASN D  93      40.089 -21.379  21.567  1.00 37.12      D    N  
ATOM   4728  OD1 ASN D  93      38.795 -23.206  21.582  1.00 38.58      D    O  
ATOM   4729  N   TYR D  94      35.138 -20.789  23.665  1.00 26.99      D    N  
ATOM   4730  CA  TYR D  94      34.572 -19.634  24.404  1.00 25.74      D    C  
ATOM   4731  C   TYR D  94      35.625 -18.530  24.455  1.00 25.58      D    C  
ATOM   4732  O   TYR D  94      36.799 -18.816  24.667  1.00 27.36      D    O  
ATOM   4733  CB  TYR D  94      34.159 -20.053  25.813  1.00 25.16      D    C  
ATOM   4734  CG  TYR D  94      33.015 -21.031  25.877  1.00 25.46      D    C  
ATOM   4735  CD1 TYR D  94      31.755 -20.685  25.420  1.00 24.96      D    C  
ATOM   4736  CD2 TYR D  94      33.180 -22.293  26.426  1.00 25.33      D    C  
ATOM   4737  CE1 TYR D  94      30.687 -21.563  25.503  1.00 25.34      D    C  
ATOM   4738  CE2 TYR D  94      32.124 -23.187  26.502  1.00 25.34      D    C  
ATOM   4739  CZ  TYR D  94      30.868 -22.821  26.050  1.00 25.47      D    C  
ATOM   4740  OH  TYR D  94      29.809 -23.686  26.139  1.00 23.33      D    O  
ATOM   4741  N   PRO D  95      35.278 -17.242  24.229  1.00 24.71      D    N  
ATOM   4742  CA  PRO D  95      33.936 -16.839  23.810  1.00 23.77      D    C  
ATOM   4743  C   PRO D  95      33.717 -17.109  22.316  1.00 22.30      D    C  
ATOM   4744  O   PRO D  95      34.656 -16.947  21.552  1.00 22.24      D    O  
ATOM   4745  CB  PRO D  95      33.929 -15.325  24.084  1.00 24.81      D    C  
ATOM   4746  CG  PRO D  95      35.374 -14.904  23.893  1.00 24.48      D    C  
ATOM   4747  CD  PRO D  95      36.193 -16.093  24.358  1.00 24.64      D    C  
ATOM   4748  N   TYR D  96      32.511 -17.534  21.930  1.00 21.85      D    N  
ATOM   4749  CA  TYR D  96      32.099 -17.636  20.502  1.00 21.27      D    C  
ATOM   4750  C   TYR D  96      32.180 -16.229  19.904  1.00 21.29      D    C  
ATOM   4751  O   TYR D  96      31.871 -15.266  20.619  1.00 20.14      D    O  
ATOM   4752  CB  TYR D  96      30.690 -18.218  20.352  1.00 21.24      D    C  
ATOM   4753  CG  TYR D  96      30.444 -19.552  21.011  1.00 21.34      D    C  
ATOM   4754  CD1 TYR D  96      31.463 -20.474  21.214  1.00 21.93      D    C  
ATOM   4755  CD2 TYR D  96      29.169 -19.907  21.415  1.00 21.37      D    C  
ATOM   4756  CE1 TYR D  96      31.222 -21.704  21.811  1.00 21.90      D    C  
ATOM   4757  CE2 TYR D  96      28.914 -21.126  22.021  1.00 22.09      D    C  
ATOM   4758  CZ  TYR D  96      29.941 -22.032  22.219  1.00 22.50      D    C  
ATOM   4759  OH  TYR D  96      29.675 -23.235  22.810  1.00 23.78      D    O  
ATOM   4760  N   THR D  97      32.649 -16.097  18.661  1.00 21.94      D    N  
ATOM   4761  CA  THR D  97      32.838 -14.778  18.006  1.00 21.63      D    C  
ATOM   4762  C   THR D  97      32.187 -14.821  16.624  1.00 20.89      D    C  
ATOM   4763  O   THR D  97      32.312 -15.849  15.938  1.00 20.62      D    O  
ATOM   4764  CB  THR D  97      34.318 -14.365  18.006  1.00 23.21      D    C  
ATOM   4765  CG2 THR D  97      34.828 -14.012  19.388  1.00 23.66      D    C  
ATOM   4766  OG1 THR D  97      35.103 -15.436  17.490  1.00 25.11      D    O  
ATOM   4767  N   PHE D  98      31.468 -13.753  16.277  1.00 20.44      D    N  
ATOM   4768  CA  PHE D  98      30.844 -13.531  14.950  1.00 19.38      D    C  
ATOM   4769  C   PHE D  98      31.793 -12.705  14.085  1.00 20.06      D    C  
ATOM   4770  O   PHE D  98      32.507 -11.852  14.638  1.00 20.39      D    O  
ATOM   4771  CB  PHE D  98      29.526 -12.767  15.088  1.00 19.26      D    C  
ATOM   4772  CG  PHE D  98      28.356 -13.559  15.607  1.00 19.19      D    C  
ATOM   4773  CD1 PHE D  98      27.581 -14.317  14.747  1.00 18.36      D    C  
ATOM   4774  CD2 PHE D  98      27.996 -13.501  16.944  1.00 19.29      D    C  
ATOM   4775  CE1 PHE D  98      26.481 -15.012  15.215  1.00 18.77      D    C  
ATOM   4776  CE2 PHE D  98      26.906 -14.213  17.414  1.00 19.13      D    C  
ATOM   4777  CZ  PHE D  98      26.147 -14.963  16.548  1.00 19.06      D    C  
ATOM   4778  N   GLY D  99      31.765 -12.923  12.769  1.00 20.63      D    N  
ATOM   4779  CA  GLY D  99      32.346 -11.998  11.777  1.00 21.96      D    C  
ATOM   4780  C   GLY D  99      31.520 -10.723  11.721  1.00 23.10      D    C  
ATOM   4781  O   GLY D  99      30.408 -10.727  12.299  1.00 21.93      D    O  
ATOM   4782  N   GLN D 100      32.027  -9.683  11.050  1.00 24.46      D    N  
ATOM   4783  CA  GLN D 100      31.389  -8.340  10.973  1.00 26.86      D    C  
ATOM   4784  C   GLN D 100      30.115  -8.406  10.110  1.00 24.52      D    C  
ATOM   4785  O   GLN D 100      29.308  -7.475  10.204  1.00 24.32      D    O  
ATOM   4786  CB  GLN D 100      32.375  -7.298  10.427  1.00 31.27      D    C  
ATOM   4787  CG  GLN D 100      32.576  -7.404   8.915  1.00 38.38      D    C  
ATOM   4788  CD  GLN D 100      33.416  -6.316   8.285  1.00 43.55      D    C  
ATOM   4789  NE2 GLN D 100      34.556  -6.703   7.730  1.00 46.86      D    N  
ATOM   4790  OE1 GLN D 100      33.030  -5.149   8.235  1.00 47.55      D    O  
ATOM   4791  N   GLY D 101      29.948  -9.445   9.283  1.00 22.13      D    N  
ATOM   4792  CA  GLY D 101      28.770  -9.625   8.412  1.00 21.54      D    C  
ATOM   4793  C   GLY D 101      29.007  -9.126   6.992  1.00 19.69      D    C  
ATOM   4794  O   GLY D 101      29.826  -8.219   6.806  1.00 18.70      D    O  
ATOM   4795  N   THR D 102      28.303  -9.696   6.015  1.00 19.22      D    N  
ATOM   4796  CA  THR D 102      28.275  -9.216   4.608  1.00 19.44      D    C  
ATOM   4797  C   THR D 102      26.826  -8.900   4.237  1.00 20.03      D    C  
ATOM   4798  O   THR D 102      26.011  -9.828   4.252  1.00 18.83      D    O  
ATOM   4799  CB  THR D 102      28.847 -10.254   3.631  1.00 19.15      D    C  
ATOM   4800  CG2 THR D 102      28.844  -9.755   2.202  1.00 19.27      D    C  
ATOM   4801  OG1 THR D 102      30.177 -10.599   4.020  1.00 18.69      D    O  
ATOM   4802  N   LYS D 103      26.535  -7.645   3.912  1.00 21.38      D    N  
ATOM   4803  CA  LYS D 103      25.205  -7.203   3.426  1.00 25.27      D    C  
ATOM   4804  C   LYS D 103      25.103  -7.541   1.934  1.00 25.27      D    C  
ATOM   4805  O   LYS D 103      25.912  -7.005   1.157  1.00 24.71      D    O  
ATOM   4806  CB  LYS D 103      25.018  -5.703   3.663  1.00 28.21      D    C  
ATOM   4807  CG  LYS D 103      23.618  -5.181   3.368  1.00 33.07      D    C  
ATOM   4808  CD  LYS D 103      23.557  -3.672   3.221  1.00 36.76      D    C  
ATOM   4809  CE  LYS D 103      23.917  -2.924   4.488  1.00 40.51      D    C  
ATOM   4810  NZ  LYS D 103      22.720  -2.330   5.136  1.00 44.96      D    N1+
ATOM   4811  N   LEU D 104      24.155  -8.406   1.569  1.00 24.86      D    N  
ATOM   4812  CA  LEU D 104      23.933  -8.864   0.177  1.00 26.97      D    C  
ATOM   4813  C   LEU D 104      22.804  -8.035  -0.449  1.00 29.02      D    C  
ATOM   4814  O   LEU D 104      21.668  -8.078   0.080  1.00 27.79      D    O  
ATOM   4815  CB  LEU D 104      23.600 -10.359   0.202  1.00 26.46      D    C  
ATOM   4816  CG  LEU D 104      23.411 -11.034  -1.155  1.00 27.86      D    C  
ATOM   4817  CD1 LEU D 104      24.496 -10.628  -2.142  1.00 28.95      D    C  
ATOM   4818  CD2 LEU D 104      23.387 -12.548  -0.996  1.00 28.16      D    C  
ATOM   4819  N   GLU D 105      23.125  -7.313  -1.528  1.00 31.66      D    N  
ATOM   4820  CA  GLU D 105      22.194  -6.487  -2.345  1.00 35.31      D    C  
ATOM   4821  C   GLU D 105      21.977  -7.174  -3.700  1.00 35.55      D    C  
ATOM   4822  O   GLU D 105      22.957  -7.708  -4.248  1.00 33.86      D    O  
ATOM   4823  CB  GLU D 105      22.783  -5.089  -2.569  1.00 38.19      D    C  
ATOM   4824  CG  GLU D 105      21.749  -4.049  -2.966  1.00 42.20      D    C  
ATOM   4825  CD  GLU D 105      22.106  -3.123  -4.122  1.00 45.42      D    C  
ATOM   4826  OE1 GLU D 105      22.204  -3.612  -5.280  1.00 43.43      D    O  
ATOM   4827  OE2 GLU D 105      22.250  -1.903  -3.871  1.00 46.55      D    O1-
ATOM   4828  N   ILE D 106      20.752  -7.145  -4.231  1.00 36.75      D    N  
ATOM   4829  CA  ILE D 106      20.433  -7.645  -5.604  1.00 38.89      D    C  
ATOM   4830  C   ILE D 106      20.604  -6.483  -6.584  1.00 38.37      D    C  
ATOM   4831  O   ILE D 106      19.934  -5.452  -6.398  1.00 37.67      D    O  
ATOM   4832  CB  ILE D 106      19.020  -8.264  -5.679  1.00 39.61      D    C  
ATOM   4833  CG1 ILE D 106      18.982  -9.696  -5.136  1.00 41.03      D    C  
ATOM   4834  CG2 ILE D 106      18.480  -8.218  -7.103  1.00 40.00      D    C  
ATOM   4835  CD1 ILE D 106      19.989  -9.995  -4.044  1.00 40.59      D    C  
ATOM   4836  N   LYS D 107      21.483  -6.636  -7.578  1.00 39.37      D    N  
ATOM   4837  CA  LYS D 107      21.546  -5.710  -8.736  1.00 40.30      D    C  
ATOM   4838  C   LYS D 107      20.431  -6.107  -9.702  1.00 37.52      D    C  
ATOM   4839  O   LYS D 107      20.330  -7.297 -10.032  1.00 37.67      D    O  
ATOM   4840  CB  LYS D 107      22.905  -5.725  -9.440  1.00 43.80      D    C  
ATOM   4841  CG  LYS D 107      23.024  -4.691 -10.553  1.00 47.92      D    C  
ATOM   4842  CD  LYS D 107      24.240  -4.860 -11.426  1.00 52.89      D    C  
ATOM   4843  CE  LYS D 107      25.506  -4.346 -10.780  1.00 56.13      D    C  
ATOM   4844  NZ  LYS D 107      26.648  -4.422 -11.721  1.00 58.63      D    N1+
ATOM   4845  N   ARG D 108      19.606  -5.146 -10.103  1.00 36.83      D    N  
ATOM   4846  CA  ARG D 108      18.469  -5.373 -11.028  1.00 37.16      D    C  
ATOM   4847  C   ARG D 108      18.365  -4.171 -11.969  1.00 37.09      D    C  
ATOM   4848  O   ARG D 108      19.226  -3.274 -11.868  1.00 33.80      D    O  
ATOM   4849  CB  ARG D 108      17.187  -5.599 -10.221  1.00 37.64      D    C  
ATOM   4850  CG  ARG D 108      16.843  -4.464  -9.267  1.00 37.72      D    C  
ATOM   4851  CD  ARG D 108      15.346  -4.267  -9.178  1.00 39.02      D    C  
ATOM   4852  NE  ARG D 108      14.822  -3.585 -10.354  1.00 39.16      D    N  
ATOM   4853  CZ  ARG D 108      13.534  -3.450 -10.643  1.00 39.07      D    C  
ATOM   4854  NH1 ARG D 108      13.174  -2.806 -11.740  1.00 41.78      D    N1+
ATOM   4855  NH2 ARG D 108      12.607  -3.958  -9.852  1.00 38.56      D    N  
ATOM   4856  N   THR D 109      17.347  -4.163 -12.834  1.00 37.81      D    N  
ATOM   4857  CA  THR D 109      17.064  -3.077 -13.808  1.00 40.64      D    C  
ATOM   4858  C   THR D 109      16.785  -1.779 -13.051  1.00 40.08      D    C  
ATOM   4859  O   THR D 109      16.232  -1.853 -11.941  1.00 40.37      D    O  
ATOM   4860  CB  THR D 109      15.873  -3.418 -14.710  1.00 42.37      D    C  
ATOM   4861  CG2 THR D 109      15.732  -2.474 -15.885  1.00 45.70      D    C  
ATOM   4862  OG1 THR D 109      16.059  -4.751 -15.186  1.00 47.40      D    O  
ATOM   4863  N   VAL D 110      17.144  -0.644 -13.655  1.00 38.02      D    N  
ATOM   4864  CA  VAL D 110      16.766   0.715 -13.179  1.00 38.87      D    C  
ATOM   4865  C   VAL D 110      15.235   0.787 -13.154  1.00 39.92      D    C  
ATOM   4866  O   VAL D 110      14.612   0.390 -14.155  1.00 39.75      D    O  
ATOM   4867  CB  VAL D 110      17.383   1.813 -14.066  1.00 39.57      D    C  
ATOM   4868  CG1 VAL D 110      16.836   3.193 -13.738  1.00 39.00      D    C  
ATOM   4869  CG2 VAL D 110      18.905   1.807 -13.979  1.00 40.06      D    C  
ATOM   4870  N   ALA D 111      14.659   1.223 -12.029  1.00 38.43      D    N  
ATOM   4871  CA  ALA D 111      13.222   1.547 -11.889  1.00 38.32      D    C  
ATOM   4872  C   ALA D 111      13.106   2.952 -11.297  1.00 38.41      D    C  
ATOM   4873  O   ALA D 111      13.751   3.213 -10.260  1.00 40.88      D    O  
ATOM   4874  CB  ALA D 111      12.526   0.511 -11.041  1.00 38.55      D    C  
ATOM   4875  N   ALA D 112      12.355   3.832 -11.962  1.00 37.30      D    N  
ATOM   4876  CA  ALA D 112      12.120   5.227 -11.529  1.00 36.38      D    C  
ATOM   4877  C   ALA D 112      11.163   5.208 -10.345  1.00 35.96      D    C  
ATOM   4878  O   ALA D 112      10.252   4.388 -10.303  1.00 35.22      D    O  
ATOM   4879  CB  ALA D 112      11.564   6.053 -12.662  1.00 36.38      D    C  
ATOM   4880  N   PRO D 113      11.339   6.103  -9.350  1.00 35.38      D    N  
ATOM   4881  CA  PRO D 113      10.364   6.233  -8.269  1.00 36.32      D    C  
ATOM   4882  C   PRO D 113       9.023   6.800  -8.752  1.00 37.02      D    C  
ATOM   4883  O   PRO D 113       9.039   7.604  -9.656  1.00 36.97      D    O  
ATOM   4884  CB  PRO D 113      11.033   7.209  -7.285  1.00 36.03      D    C  
ATOM   4885  CG  PRO D 113      12.033   7.980  -8.130  1.00 36.00      D    C  
ATOM   4886  CD  PRO D 113      12.488   7.008  -9.198  1.00 34.93      D    C  
ATOM   4887  N   SER D 114       7.916   6.342  -8.157  1.00 37.45      D    N  
ATOM   4888  CA  SER D 114       6.633   7.088  -8.070  1.00 37.88      D    C  
ATOM   4889  C   SER D 114       6.758   8.090  -6.922  1.00 37.54      D    C  
ATOM   4890  O   SER D 114       7.125   7.659  -5.813  1.00 37.39      D    O  
ATOM   4891  CB  SER D 114       5.453   6.176  -7.857  1.00 37.98      D    C  
ATOM   4892  OG  SER D 114       5.345   5.228  -8.907  1.00 39.83      D    O  
ATOM   4893  N   VAL D 115       6.473   9.368  -7.181  1.00 35.31      D    N  
ATOM   4894  CA  VAL D 115       6.619  10.474  -6.190  1.00 34.81      D    C  
ATOM   4895  C   VAL D 115       5.220  10.931  -5.764  1.00 36.15      D    C  
ATOM   4896  O   VAL D 115       4.381  11.205  -6.651  1.00 35.91      D    O  
ATOM   4897  CB  VAL D 115       7.466  11.631  -6.756  1.00 33.67      D    C  
ATOM   4898  CG1 VAL D 115       7.785  12.677  -5.702  1.00 34.10      D    C  
ATOM   4899  CG2 VAL D 115       8.748  11.120  -7.393  1.00 32.62      D    C  
ATOM   4900  N   PHE D 116       4.982  10.975  -4.450  1.00 35.86      D    N  
ATOM   4901  CA  PHE D 116       3.779  11.570  -3.815  1.00 35.23      D    C  
ATOM   4902  C   PHE D 116       4.238  12.609  -2.786  1.00 35.76      D    C  
ATOM   4903  O   PHE D 116       5.286  12.411  -2.147  1.00 34.37      D    O  
ATOM   4904  CB  PHE D 116       2.910  10.489  -3.163  1.00 34.26      D    C  
ATOM   4905  CG  PHE D 116       2.584   9.306  -4.042  1.00 34.05      D    C  
ATOM   4906  CD1 PHE D 116       3.483   8.260  -4.190  1.00 34.32      D    C  
ATOM   4907  CD2 PHE D 116       1.366   9.225  -4.703  1.00 34.47      D    C  
ATOM   4908  CE1 PHE D 116       3.176   7.165  -4.985  1.00 35.59      D    C  
ATOM   4909  CE2 PHE D 116       1.059   8.132  -5.500  1.00 34.65      D    C  
ATOM   4910  CZ  PHE D 116       1.964   7.102  -5.640  1.00 35.49      D    C  
ATOM   4911  N   ILE D 117       3.475  13.691  -2.646  1.00 37.21      D    N  
ATOM   4912  CA  ILE D 117       3.685  14.737  -1.604  1.00 38.71      D    C  
ATOM   4913  C   ILE D 117       2.426  14.774  -0.734  1.00 38.60      D    C  
ATOM   4914  O   ILE D 117       1.319  14.660  -1.290  1.00 39.35      D    O  
ATOM   4915  CB  ILE D 117       4.017  16.102  -2.238  1.00 40.22      D    C  
ATOM   4916  CG1 ILE D 117       4.493  17.108  -1.187  1.00 40.62      D    C  
ATOM   4917  CG2 ILE D 117       2.840  16.639  -3.046  1.00 41.96      D    C  
ATOM   4918  CD1 ILE D 117       5.176  18.325  -1.762  1.00 40.52      D    C  
ATOM   4919  N   PHE D 118       2.604  14.866   0.584  1.00 38.57      D    N  
ATOM   4920  CA  PHE D 118       1.515  14.898   1.593  1.00 38.47      D    C  
ATOM   4921  C   PHE D 118       1.619  16.201   2.379  1.00 40.90      D    C  
ATOM   4922  O   PHE D 118       2.672  16.506   2.942  1.00 41.51      D    O  
ATOM   4923  CB  PHE D 118       1.594  13.672   2.505  1.00 36.74      D    C  
ATOM   4924  CG  PHE D 118       1.494  12.350   1.788  1.00 36.35      D    C  
ATOM   4925  CD1 PHE D 118       0.262  11.856   1.384  1.00 35.71      D    C  
ATOM   4926  CD2 PHE D 118       2.628  11.595   1.525  1.00 36.16      D    C  
ATOM   4927  CE1 PHE D 118       0.165  10.641   0.726  1.00 35.77      D    C  
ATOM   4928  CE2 PHE D 118       2.530  10.377   0.868  1.00 36.72      D    C  
ATOM   4929  CZ  PHE D 118       1.298   9.902   0.472  1.00 37.26      D    C  
ATOM   4930  N   PRO D 119       0.546  17.022   2.423  1.00 43.49      D    N  
ATOM   4931  CA  PRO D 119       0.564  18.255   3.206  1.00 44.99      D    C  
ATOM   4932  C   PRO D 119       0.386  17.939   4.688  1.00 46.64      D    C  
ATOM   4933  O   PRO D 119      -0.084  16.858   5.041  1.00 42.01      D    O  
ATOM   4934  CB  PRO D 119      -0.623  19.053   2.645  1.00 44.86      D    C  
ATOM   4935  CG  PRO D 119      -1.598  17.988   2.176  1.00 44.91      D    C  
ATOM   4936  CD  PRO D 119      -0.739  16.817   1.731  1.00 45.05      D    C  
ATOM   4937  N   PRO D 120       0.772  18.864   5.596  1.00 49.06      D    N
[truncated: 708,492 more chars]
